# Supplementary material for: Di-μ2-bromido-bis­[bromido(η6-1,2,4,5-tetra­methyl­benzene)ruthenium(II)]
Source: Acta Crystallogr Sect E Struct Rep Online. 2009 Nov 28;65(Pt 12):m1684. doi: 10.1107/S1600536809049642 (PMC2972084; doi:10.1107/S1600536809049642)
Supplement: Supplementary file 1 [file e-65-m1684-sup1.cif]

##############################################################################
###                                                                        ###
###        Electronic paper (Acta Crystallographica Section E)             ###
###                                                                        ###
##############################################################################
#                                                                            #
# This CIF contains the data in a paper accepted for publication in Acta     #
# Crystallographica Section E. It conforms to the requirements of Notes      #
# for Authors for Section E, and has been peer reviewed under the auspices   #
# of the IUCr Commission on Journals.                                        #
#                                                                            #
# Full details of the Crystallographic Information File format               #
# are given in the paper "The Crystallographic Information File (CIF):       #
# a New Standard Archive File for Crystallography" by S. R. Hall, F. H.      #
# Allen and I. D. Brown [Acta Cryst. (1991), A47, 655-685].                  #
#                                                                            #
# The current version of the core CIF dictionary is obtainable from          #
# ftp://ftp.iucr.org/pub/cif_core.dic. The current version number is 2.4.    #
#                                                                            #
# Software is freely available for graphical display of the structure(s) in  #
# this CIF.  For information consult the CIF home page http://www.iucr.org/  #
# cif/home.html                                                              #
#                                                                            #
# This file may be used for bona fide research purposes within the           #
# scientific community so long as proper attribution is given to the journal # 
# article from which it was obtained.                                        #
#                                                                            #
##############################################################################
                                             
data_I
_audit_creation_method     SHELXL-97
_chemical_name_systematic
;
Di-\m~2~-bromido-bis[bromido(\h^6^-1,2,4,5-tetramethylbenzene)ruthenium(II)]
;
_chemical_name_common     ?
_chemical_formula_moiety     'C20 H28 Br4 Ru2'
_chemical_formula_sum     'C20 H28 Br4 Ru2'
_chemical_formula_iupac     '[Ru2 Br4 (C10 H14)2]'
_chemical_formula_weight     790.20
_chemical_melting_point     ?
_symmetry_cell_setting     Triclinic
_symmetry_space_group_name_H-M     'P -1'
_symmetry_space_group_name_Hall     '-P 1'
loop_
    _symmetry_equiv_pos_as_xyz
    'x, y, z'
    '-x, -y, -z'
_cell_length_a     7.8866(13)
_cell_length_b     8.2873(14)
_cell_length_c     9.8627(17)
_cell_angle_alpha     88.335(2)
_cell_angle_beta     74.508(2)
_cell_angle_gamma     69.648(2)
_cell_volume     580.96(17)
_cell_formula_units_Z     1
_cell_measurement_reflns_used     3668
_cell_measurement_theta_min     2.6280
_cell_measurement_theta_max     25.3811
_cell_measurement_temperature     298(2)
_exptl_crystal_description     Prism
_exptl_crystal_colour     Red
_exptl_crystal_size_max     0.35
_exptl_crystal_size_mid     0.15
_exptl_crystal_size_min     0.12
_exptl_crystal_density_diffrn     2.259
_exptl_crystal_density_meas     .
_exptl_crystal_density_method     'not measured'
_exptl_crystal_F_000     376
_exptl_absorpt_coefficient_mu     8.181
_exptl_absorpt_correction_type     'Face indexed-numerical'
_exptl_absorpt_process_details     '(SHELXTL; Sheldrick, 2008)'
_exptl_absorpt_correction_T_min     0.1385
_exptl_absorpt_correction_T_max     0.4781
_exptl_special_details
;
;
_diffrn_ambient_temperature     298(2)
_diffrn_radiation_type     MoK\a
_diffrn_radiation_wavelength     0.71073
_diffrn_radiation_source     'fine-focus sealed tube'
_diffrn_radiation_monochromator     graphite
_diffrn_measurement_device_type     'Bruker SMART CCD area-detector'
_diffrn_measurement_method     'omega scans'
_diffrn_detector_area_resol_mean     0.83
_diffrn_reflns_number     4786
_diffrn_reflns_av_R_equivalents     0.0634
_diffrn_reflns_av_sigmaI/netI     0.0550
_diffrn_reflns_theta_min     2.15
_diffrn_reflns_theta_max     25.38
_diffrn_reflns_theta_full     25.38
_diffrn_measured_fraction_theta_max     0.994
_diffrn_measured_fraction_theta_full     0.994
_diffrn_reflns_limit_h_min     -9
_diffrn_reflns_limit_h_max     9
_diffrn_reflns_limit_k_min     -9
_diffrn_reflns_limit_k_max     9
_diffrn_reflns_limit_l_min     -11
_diffrn_reflns_limit_l_max     11
_diffrn_standards_number     .
_diffrn_standards_interval_count     .
_diffrn_standards_interval_time     ?
_diffrn_standards_decay_%     .
_refine_special_details
;
Refinement of <i>F</i>^2^ against ALL reflections. The weighted <i>R</i>-factor
<i>wR</i> and goodness of fit <i>S</i> are based on <i>F</i>^2^, conventional
<i>R</i>-factors <i>R</i> are based on <i>F</i>, with <i>F</i> set to zero for
negative <i>F</i>^2^. The threshold expression of <i>F</i>^2^ >
\s(<i>F</i>^2^) is used only for calculating <i>R</i>-factors(gt) <i>etc</i>.
and is not relevant to the choice of reflections for refinement.
<i>R</i>-factors based on <i>F</i>^2^ are statistically about twice as large
as those based on <i>F</i>, and <i>R</i>- factors based on ALL data will be
even larger.
;
_reflns_number_total     2108
_reflns_number_gt     1878
_reflns_threshold_expression     I>2sigma(I)
_refine_ls_structure_factor_coef     Fsqd
_refine_ls_matrix_type     full
_refine_ls_R_factor_all     0.0272
_refine_ls_R_factor_gt     0.0243
_refine_ls_wR_factor_gt     0.0585
_refine_ls_wR_factor_ref     0.0595
_refine_ls_goodness_of_fit_ref     1.000
_refine_ls_restrained_S_all     1.000
_refine_ls_number_reflns     2108
_refine_ls_number_parameters     122
_refine_ls_number_restraints     0
_refine_ls_hydrogen_treatment     constr
_refine_ls_weighting_scheme     calc
_refine_ls_weighting_details
                 'calc w=1/[\s^2^(Fo^2^)+(0.0227P)^2^] where P=(Fo^2^+2Fc^2^)/3'
_atom_sites_solution_hydrogens     geom
_atom_sites_solution_primary     direct
_atom_sites_solution_secondary     difmap
_refine_ls_shift/su_max     0.001
_refine_ls_shift/su_mean     0.000
_refine_diff_density_max     0.521
_refine_diff_density_min     -0.653
_refine_ls_extinction_method     none
_refine_ls_extinction_coef     ?
loop_
    _atom_type_symbol
    _atom_type_description
    _atom_type_scat_dispersion_real
    _atom_type_scat_dispersion_imag
    _atom_type_scat_source
    'C' 'C' 0.0033 0.0016
                         'International Tables Vol C Tables 4.2.6.8 and 6.1.1.4'
    'H' 'H' 0.0000 0.0000
                         'International Tables Vol C Tables 4.2.6.8 and 6.1.1.4'
    'Br' 'Br' -0.2901 2.4595
                         'International Tables Vol C Tables 4.2.6.8 and 6.1.1.4'
    'Ru' 'Ru' -1.2594 0.8363
                         'International Tables Vol C Tables 4.2.6.8 and 6.1.1.4'
_computing_data_collection     'SMART (Bruker, 1999)'
_computing_cell_refinement     'SAINT (Bruker, 1999)'
_computing_data_reduction     'SAINT (Bruker, 1999)'
_computing_structure_solution     'SHELXTL (Sheldrick, 2008)'
_computing_structure_refinement     'SHELXTL (Sheldrick, 2008)'
_computing_molecular_graphics     'SHELXTL (Sheldrick, 2008)'
_computing_publication_material     'SHELXTL (Sheldrick, 2008)'
loop_
    _atom_site_type_symbol
    _atom_site_label
    _atom_site_fract_x
    _atom_site_fract_y
    _atom_site_fract_z
    _atom_site_U_iso_or_equiv
    _atom_site_adp_type
    _atom_site_calc_flag
    _atom_site_refinement_flags
    _atom_site_occupancy
    _atom_site_disorder_assembly
    _atom_site_disorder_group
    Ru Ru 0.63750(4) 0.49125(3) 0.30491(3) 0.02810(10) Uani d . 1 . .
    Br Br1 0.64758(5) 0.29795(4) 0.51434(4) 0.04089(12) Uani d . 1 . .
    Br Br2 0.41130(6) 0.36687(6) 0.24801(4) 0.05137(14) Uani d . 1 . .
    C C1 0.8371(5) 0.3925(4) 0.0980(4) 0.0367(8) Uani d . 1 . .
    C C2 0.9352(5) 0.3568(4) 0.2017(4) 0.0379(8) Uani d . 1 . .
    C C3 0.9134(5) 0.4943(4) 0.2952(4) 0.0377(8) Uani d . 1 . .
    H H3 0.9789 0.4699 0.3634 0.045 Uiso calc R 1 . .
    C C4 0.7972(5) 0.6654(4) 0.2891(4) 0.0407(9) Uani d . 1 . .
    C C5 0.6944(5) 0.7014(4) 0.1860(4) 0.0396(9) Uani d . 1 . .
    C C6 0.7172(5) 0.5650(5) 0.0931(4) 0.0389(8) Uani d . 1 . .
    H H6 0.6507 0.5888 0.0255 0.047 Uiso calc R 1 . .
    C C7 0.8478(6) 0.2543(5) -0.0040(4) 0.0546(11) Uani d . 1 . .
    H H7A 0.7734 0.3062 -0.0672 0.082 Uiso calc R 1 . .
    H H7B 0.8006 0.1717 0.0475 0.082 Uiso calc R 1 . .
    H H7C 0.9762 0.1974 -0.0572 0.082 Uiso calc R 1 . .
    C C8 1.0565(6) 0.1754(5) 0.2196(5) 0.0557(11) Uani d . 1 . .
    H H8A 1.1764 0.1450 0.1505 0.084 Uiso calc R 1 . .
    H H8B 0.9959 0.0967 0.2073 0.084 Uiso calc R 1 . .
    H H8C 1.0744 0.1692 0.3124 0.084 Uiso calc R 1 . .
    C C9 0.7843(7) 0.8028(5) 0.3909(5) 0.0620(12) Uani d . 1 . .
    H H9A 0.8514 0.7506 0.4584 0.093 Uiso calc R 1 . .
    H H9B 0.6547 0.8639 0.4392 0.093 Uiso calc R 1 . .
    H H9C 0.8385 0.8818 0.3405 0.093 Uiso calc R 1 . .
    C C10 0.5588(7) 0.8778(5) 0.1774(5) 0.0629(13) Uani d . 1 . .
    H H10A 0.4830 0.8707 0.1176 0.094 Uiso calc R 1 . .
    H H10B 0.6271 0.9520 0.1389 0.094 Uiso calc R 1 . .
    H H10C 0.4792 0.9236 0.2700 0.094 Uiso calc R 1 . .
loop_
    _atom_site_aniso_label
    _atom_site_aniso_U_11
    _atom_site_aniso_U_22
    _atom_site_aniso_U_33
    _atom_site_aniso_U_12
    _atom_site_aniso_U_13
    _atom_site_aniso_U_23
    Ru 0.02570(16) 0.02940(16) 0.02784(16) -0.01036(12) -0.00439(11) 0.00292(10)
    Br1 0.0380(2) 0.0341(2) 0.0370(2) -0.00366(16) -0.00100(16) 0.00683(15)
    Br2 0.0483(3) 0.0736(3) 0.0462(2) -0.0382(2) -0.0134(2) 0.00497(19)
    C1 0.0333(19) 0.0419(19) 0.0313(18) -0.0173(16) 0.0031(15) -0.0009(15)
    C2 0.0252(17) 0.0367(19) 0.045(2) -0.0104(15) 0.0003(15) 0.0011(15)
    C3 0.0300(19) 0.045(2) 0.042(2) -0.0177(16) -0.0095(16) 0.0051(16)
    C4 0.045(2) 0.0378(19) 0.040(2) -0.0241(17) -0.0011(17) 0.0014(15)
    C5 0.039(2) 0.0362(18) 0.040(2) -0.0169(17) -0.0010(16) 0.0090(15)
    C6 0.041(2) 0.049(2) 0.0294(17) -0.0213(18) -0.0081(16) 0.0099(15)
    C7 0.056(3) 0.060(3) 0.047(2) -0.029(2) 0.001(2) -0.013(2)
    C8 0.038(2) 0.046(2) 0.069(3) -0.0035(19) -0.007(2) 0.002(2)
    C9 0.084(3) 0.057(2) 0.056(3) -0.045(3) -0.008(2) -0.006(2)
    C10 0.066(3) 0.043(2) 0.065(3) -0.013(2) -0.006(2) 0.021(2)
_geom_special_details
;
All e.s.d.'s (except the e.s.d. in the dihedral angle between two l.s. planes)
are estimated using the full covariance matrix. The cell e.s.d.'s are taken
into account individually in the estimation of e.s.d.'s in distances, angles
and torsion angles; correlations between e.s.d.'s in cell parameters are only
used when they are defined by crystal symmetry. An approximate (isotropic)
treatment of cell e.s.d.'s is used for estimating e.s.d.'s involving l.s.
planes.
;
loop_
    _geom_bond_atom_site_label_1
    _geom_bond_atom_site_label_2
    _geom_bond_site_symmetry_2
    _geom_bond_distance
    _geom_bond_publ_flag
    Ru C6 . 2.150(3) ?
    Ru C3 . 2.161(4) ?
    Ru C5 . 2.180(4) ?
    Ru C2 . 2.182(3) ?
    Ru C1 . 2.191(3) ?
    Ru C4 . 2.200(4) ?
    Ru Br2 . 2.5313(6) ?
    Ru Br1 2_666 2.5676(5) ?
    Ru Br1 . 2.5780(5) ?
    Br1 Ru 2_666 2.5676(5) ?
    C1 C2 . 1.407(5) ?
    C1 C6 . 1.421(5) ?
    C1 C7 . 1.511(5) ?
    C2 C3 . 1.421(5) ?
    C2 C8 . 1.510(5) ?
    C3 C4 . 1.406(5) ?
    C3 H3 . 0.9300 ?
    C4 C5 . 1.427(5) ?
    C4 C9 . 1.498(5) ?
    C5 C6 . 1.408(5) ?
    C5 C10 . 1.497(5) ?
    C6 H6 . 0.9300 ?
    C7 H7A . 0.9600 ?
    C7 H7B . 0.9600 ?
    C7 H7C . 0.9600 ?
    C8 H8A . 0.9600 ?
    C8 H8B . 0.9600 ?
    C8 H8C . 0.9600 ?
    C9 H9A . 0.9600 ?
    C9 H9B . 0.9600 ?
    C9 H9C . 0.9600 ?
    C10 H10A . 0.9600 ?
    C10 H10B . 0.9600 ?
    C10 H10C . 0.9600 ?
loop_
    _geom_angle_atom_site_label_1
    _geom_angle_atom_site_label_2
    _geom_angle_atom_site_label_3
    _geom_angle_site_symmetry_1
    _geom_angle_site_symmetry_3
    _geom_angle
    _geom_angle_publ_flag
    C6 Ru C3 . . 79.89(15) ?
    C6 Ru C5 . . 37.93(13) ?
    C3 Ru C5 . . 68.14(14) ?
    C6 Ru C2 . . 68.16(14) ?
    C3 Ru C2 . . 38.18(13) ?
    C5 Ru C2 . . 81.73(14) ?
    C6 Ru C1 . . 38.21(14) ?
    C3 Ru C1 . . 68.06(13) ?
    C5 Ru C1 . . 69.31(13) ?
    C2 Ru C1 . . 37.53(14) ?
    C6 Ru C4 . . 68.13(14) ?
    C3 Ru C4 . . 37.60(13) ?
    C5 Ru C4 . . 38.01(14) ?
    C2 Ru C4 . . 69.00(13) ?
    C1 Ru C4 . . 81.45(13) ?
    C6 Ru Br2 . . 92.41(11) ?
    C3 Ru Br2 . . 154.25(9) ?
    C5 Ru Br2 . . 119.06(11) ?
    C2 Ru Br2 . . 116.19(10) ?
    C1 Ru Br2 . . 90.67(10) ?
    C4 Ru Br2 . . 157.03(10) ?
    C6 Ru Br1 . 2_666 119.11(10) ?
    C3 Ru Br1 . 2_666 118.25(9) ?
    C5 Ru Br1 . 2_666 92.02(9) ?
    C2 Ru Br1 . 2_666 156.13(10) ?
    C1 Ru Br1 . 2_666 157.12(10) ?
    C4 Ru Br1 . 2_666 91.93(9) ?
    Br2 Ru Br1 . 2_666 87.02(2) ?
    C6 Ru Br1 . . 158.03(10) ?
    C3 Ru Br1 . . 90.73(10) ?
    C5 Ru Br1 . . 152.74(10) ?
    C2 Ru Br1 . . 92.20(10) ?
    C1 Ru Br1 . . 119.82(10) ?
    C4 Ru Br1 . . 115.15(10) ?
    Br2 Ru Br1 . . 87.508(18) ?
    Br1 Ru Br1 2_666 . 82.838(17) ?
    Ru Br1 Ru 2_666 . 97.162(17) ?
    C2 C1 C6 . . 118.3(3) ?
    C2 C1 C7 . . 122.8(3) ?
    C6 C1 C7 . . 118.8(3) ?
    C2 C1 Ru . . 70.89(19) ?
    C6 C1 Ru . . 69.36(18) ?
    C7 C1 Ru . . 129.3(3) ?
    C1 C2 C3 . . 119.0(3) ?
    C1 C2 C8 . . 121.6(3) ?
    C3 C2 C8 . . 119.3(3) ?
    C1 C2 Ru . . 71.58(19) ?
    C3 C2 Ru . . 70.13(19) ?
    C8 C2 Ru . . 128.1(3) ?
    C4 C3 C2 . . 122.8(3) ?
    C4 C3 Ru . . 72.7(2) ?
    C2 C3 Ru . . 71.7(2) ?
    C4 C3 H3 . . 118.6 ?
    C2 C3 H3 . . 118.6 ?
    Ru C3 H3 . . 129.7 ?
    C3 C4 C5 . . 118.3(3) ?
    C3 C4 C9 . . 119.3(4) ?
    C5 C4 C9 . . 122.4(3) ?
    C3 C4 Ru . . 69.7(2) ?
    C5 C4 Ru . . 70.2(2) ?
    C9 C4 Ru . . 131.5(3) ?
    C6 C5 C4 . . 118.6(3) ?
    C6 C5 C10 . . 119.3(4) ?
    C4 C5 C10 . . 122.0(4) ?
    C6 C5 Ru . . 69.9(2) ?
    C4 C5 Ru . . 71.7(2) ?
    C10 C5 Ru . . 128.2(3) ?
    C5 C6 C1 . . 122.9(3) ?
    C5 C6 Ru . . 72.2(2) ?
    C1 C6 Ru . . 72.4(2) ?
    C5 C6 H6 . . 118.5 ?
    C1 C6 H6 . . 118.5 ?
    Ru C6 H6 . . 129.5 ?
    C1 C7 H7A . . 109.5 ?
    C1 C7 H7B . . 109.5 ?
    H7A C7 H7B . . 109.5 ?
    C1 C7 H7C . . 109.5 ?
    H7A C7 H7C . . 109.5 ?
    H7B C7 H7C . . 109.5 ?
    C2 C8 H8A . . 109.5 ?
    C2 C8 H8B . . 109.5 ?
    H8A C8 H8B . . 109.5 ?
    C2 C8 H8C . . 109.5 ?
    H8A C8 H8C . . 109.5 ?
    H8B C8 H8C . . 109.5 ?
    C4 C9 H9A . . 109.5 ?
    C4 C9 H9B . . 109.5 ?
    H9A C9 H9B . . 109.5 ?
    C4 C9 H9C . . 109.5 ?
    H9A C9 H9C . . 109.5 ?
    H9B C9 H9C . . 109.5 ?
    C5 C10 H10A . . 109.5 ?
    C5 C10 H10B . . 109.5 ?
    H10A C10 H10B . . 109.5 ?
    C5 C10 H10C . . 109.5 ?
    H10A C10 H10C . . 109.5 ?
    H10B C10 H10C . . 109.5 ?
loop_
    _geom_torsion_atom_site_label_1
    _geom_torsion_atom_site_label_2
    _geom_torsion_atom_site_label_3
    _geom_torsion_atom_site_label_4
    _geom_torsion_site_symmetry_1
    _geom_torsion_site_symmetry_2
    _geom_torsion_site_symmetry_3
    _geom_torsion_site_symmetry_4
    _geom_torsion
    _geom_torsion_publ_flag
    C6 Ru Br1 Ru . . . 2_666 -177.6(3) ?
    C3 Ru Br1 Ru . . . 2_666 118.39(9) ?
    C5 Ru Br1 Ru . . . 2_666 80.4(2) ?
    C2 Ru Br1 Ru . . . 2_666 156.56(10) ?
    C1 Ru Br1 Ru . . . 2_666 -176.65(12) ?
    C4 Ru Br1 Ru . . . 2_666 88.77(10) ?
    Br2 Ru Br1 Ru . . . 2_666 -87.31(2) ?
    Br1 Ru Br1 Ru 2_666 . . 2_666 0.0 ?
    C6 Ru C1 C2 . . . . 131.8(3) ?
    C3 Ru C1 C2 . . . . 29.9(2) ?
    C5 Ru C1 C2 . . . . 103.8(2) ?
    C4 Ru C1 C2 . . . . 66.5(2) ?
    Br2 Ru C1 C2 . . . . -135.2(2) ?
    Br1 Ru C1 C2 2_666 . . . 140.9(2) ?
    Br1 Ru C1 C2 . . . . -47.7(2) ?
    C3 Ru C1 C6 . . . . -101.9(2) ?
    C5 Ru C1 C6 . . . . -27.9(2) ?
    C2 Ru C1 C6 . . . . -131.8(3) ?
    C4 Ru C1 C6 . . . . -65.3(2) ?
    Br2 Ru C1 C6 . . . . 93.0(2) ?
    Br1 Ru C1 C6 2_666 . . . 9.1(4) ?
    Br1 Ru C1 C6 . . . . -179.45(18) ?
    C6 Ru C1 C7 . . . . -111.0(4) ?
    C3 Ru C1 C7 . . . . 147.2(4) ?
    C5 Ru C1 C7 . . . . -138.9(4) ?
    C2 Ru C1 C7 . . . . 117.2(4) ?
    C4 Ru C1 C7 . . . . -176.3(4) ?
    Br2 Ru C1 C7 . . . . -17.9(3) ?
    Br1 Ru C1 C7 2_666 . . . -101.9(4) ?
    Br1 Ru C1 C7 . . . . 69.6(4) ?
    C6 C1 C2 C3 . . . . -1.2(5) ?
    C7 C1 C2 C3 . . . . -178.6(3) ?
    Ru C1 C2 C3 . . . . -53.6(3) ?
    C6 C1 C2 C8 . . . . 176.3(4) ?
    C7 C1 C2 C8 . . . . -1.1(6) ?
    Ru C1 C2 C8 . . . . 123.9(4) ?
    C6 C1 C2 Ru . . . . 52.4(3) ?
    C7 C1 C2 Ru . . . . -125.0(4) ?
    C6 Ru C2 C1 . . . . -29.8(2) ?
    C3 Ru C2 C1 . . . . -131.6(3) ?
    C5 Ru C2 C1 . . . . -66.6(2) ?
    C4 Ru C2 C1 . . . . -103.8(2) ?
    Br2 Ru C2 C1 . . . . 51.8(2) ?
    Br1 Ru C2 C1 2_666 . . . -142.7(2) ?
    Br1 Ru C2 C1 . . . . 140.1(2) ?
    C6 Ru C2 C3 . . . . 101.8(2) ?
    C5 Ru C2 C3 . . . . 64.9(2) ?
    C1 Ru C2 C3 . . . . 131.6(3) ?
    C4 Ru C2 C3 . . . . 27.8(2) ?
    Br2 Ru C2 C3 . . . . -176.69(17) ?
    Br1 Ru C2 C3 2_666 . . . -11.2(4) ?
    Br1 Ru C2 C3 . . . . -88.4(2) ?
    C6 Ru C2 C8 . . . . -146.0(4) ?
    C3 Ru C2 C8 . . . . 112.3(4) ?
    C5 Ru C2 C8 . . . . 177.2(4) ?
    C1 Ru C2 C8 . . . . -116.2(4) ?
    C4 Ru C2 C8 . . . . 140.0(4) ?
    Br2 Ru C2 C8 . . . . -64.4(4) ?
    Br1 Ru C2 C8 2_666 . . . 101.1(4) ?
    Br1 Ru C2 C8 . . . . 23.9(3) ?
    C1 C2 C3 C4 . . . . 0.2(5) ?
    C8 C2 C3 C4 . . . . -177.4(4) ?
    Ru C2 C3 C4 . . . . -54.1(3) ?
    C1 C2 C3 Ru . . . . 54.3(3) ?
    C8 C2 C3 Ru . . . . -123.3(3) ?
    C6 Ru C3 C4 . . . . 67.1(2) ?
    C5 Ru C3 C4 . . . . 29.5(2) ?
    C2 Ru C3 C4 . . . . 134.5(3) ?
    C1 Ru C3 C4 . . . . 105.1(2) ?
    Br2 Ru C3 C4 . . . . 141.4(2) ?
    Br1 Ru C3 C4 2_666 . . . -50.6(2) ?
    Br1 Ru C3 C4 . . . . -132.8(2) ?
    C6 Ru C3 C2 . . . . -67.4(2) ?
    C5 Ru C3 C2 . . . . -105.0(2) ?
    C1 Ru C3 C2 . . . . -29.4(2) ?
    C4 Ru C3 C2 . . . . -134.5(3) ?
    Br2 Ru C3 C2 . . . . 6.9(4) ?
    Br1 Ru C3 C2 2_666 . . . 174.90(17) ?
    Br1 Ru C3 C2 . . . . 92.6(2) ?
    C2 C3 C4 C5 . . . . 1.1(5) ?
    Ru C3 C4 C5 . . . . -52.5(3) ?
    C2 C3 C4 C9 . . . . -179.3(4) ?
    Ru C3 C4 C9 . . . . 127.1(4) ?
    C2 C3 C4 Ru . . . . 53.6(3) ?
    C6 Ru C4 C3 . . . . -102.2(2) ?
    C5 Ru C4 C3 . . . . -132.1(3) ?
    C2 Ru C4 C3 . . . . -28.2(2) ?
    C1 Ru C4 C3 . . . . -64.9(2) ?
    Br2 Ru C4 C3 . . . . -136.0(2) ?
    Br1 Ru C4 C3 2_666 . . . 137.1(2) ?
    Br1 Ru C4 C3 . . . . 54.1(2) ?
    C6 Ru C4 C5 . . . . 29.92(19) ?
    C3 Ru C4 C5 . . . . 132.1(3) ?
    C2 Ru C4 C5 . . . . 103.9(2) ?
    C1 Ru C4 C5 . . . . 67.2(2) ?
    Br2 Ru C4 C5 . . . . -3.9(4) ?
    Br1 Ru C4 C5 2_666 . . . -90.81(19) ?
    Br1 Ru C4 C5 . . . . -173.80(16) ?
    C6 Ru C4 C9 . . . . 146.2(4) ?
    C3 Ru C4 C9 . . . . -111.6(5) ?
    C5 Ru C4 C9 . . . . 116.3(5) ?
    C2 Ru C4 C9 . . . . -139.8(4) ?
    C1 Ru C4 C9 . . . . -176.5(4) ?
    Br2 Ru C4 C9 . . . . 112.4(4) ?
    Br1 Ru C4 C9 2_666 . . . 25.5(4) ?
    Br1 Ru C4 C9 . . . . -57.5(4) ?
    C3 C4 C5 C6 . . . . -1.4(5) ?
    C9 C4 C5 C6 . . . . 179.0(3) ?
    Ru C4 C5 C6 . . . . -53.7(3) ?
    C3 C4 C5 C10 . . . . 176.4(4) ?
    C9 C4 C5 C10 . . . . -3.2(6) ?
    Ru C4 C5 C10 . . . . 124.1(4) ?
    C3 C4 C5 Ru . . . . 52.3(3) ?
    C9 C4 C5 Ru . . . . -127.3(4) ?
    C3 Ru C5 C6 . . . . 102.0(2) ?
    C2 Ru C5 C6 . . . . 64.8(2) ?
    C1 Ru C5 C6 . . . . 28.1(2) ?
    C4 Ru C5 C6 . . . . 131.1(3) ?
    Br2 Ru C5 C6 . . . . -50.6(2) ?
    Br1 Ru C5 C6 2_666 . . . -138.3(2) ?
    Br1 Ru C5 C6 . . . . 143.5(2) ?
    C6 Ru C5 C4 . . . . -131.1(3) ?
    C3 Ru C5 C4 . . . . -29.2(2) ?
    C2 Ru C5 C4 . . . . -66.3(2) ?
    C1 Ru C5 C4 . . . . -103.0(2) ?
    Br2 Ru C5 C4 . . . . 178.27(16) ?
    Br1 Ru C5 C4 2_666 . . . 90.55(19) ?
    Br1 Ru C5 C4 . . . . 12.3(3) ?
    C6 Ru C5 C10 . . . . 112.1(5) ?
    C3 Ru C5 C10 . . . . -146.0(4) ?
    C2 Ru C5 C10 . . . . 176.9(4) ?
    C1 Ru C5 C10 . . . . 140.2(4) ?
    C4 Ru C5 C10 . . . . -116.8(4) ?
    Br2 Ru C5 C10 . . . . 61.5(4) ?
    Br1 Ru C5 C10 2_666 . . . -26.2(4) ?
    Br1 Ru C5 C10 . . . . -104.5(4) ?
    C4 C5 C6 C1 . . . . 0.4(5) ?
    C10 C5 C6 C1 . . . . -177.4(4) ?
    Ru C5 C6 C1 . . . . -54.1(3) ?
    C4 C5 C6 Ru . . . . 54.6(3) ?
    C10 C5 C6 Ru . . . . -123.3(4) ?
    C2 C1 C6 C5 . . . . 0.9(5) ?
    C7 C1 C6 C5 . . . . 178.4(3) ?
    Ru C1 C6 C5 . . . . 54.0(3) ?
    C2 C1 C6 Ru . . . . -53.1(3) ?
    C7 C1 C6 Ru . . . . 124.4(3) ?
    C3 Ru C6 C5 . . . . -67.3(2) ?
    C2 Ru C6 C5 . . . . -105.2(2) ?
    C1 Ru C6 C5 . . . . -134.5(3) ?
    C4 Ru C6 C5 . . . . -30.0(2) ?
    Br2 Ru C6 C5 . . . . 137.5(2) ?
    Br1 Ru C6 C5 2_666 . . . 49.5(2) ?
    Br1 Ru C6 C5 . . . . -133.2(2) ?
    C3 Ru C6 C1 . . . . 67.2(2) ?
    C5 Ru C6 C1 . . . . 134.5(3) ?
    C2 Ru C6 C1 . . . . 29.3(2) ?
    C4 Ru C6 C1 . . . . 104.5(2) ?
    Br2 Ru C6 C1 . . . . -88.0(2) ?
    Br1 Ru C6 C1 2_666 . . . -175.95(18) ?
    Br1 Ru C6 C1 . . . . 1.3(4) ?
loop_
    _geom_hbond_atom_site_label_D
    _geom_hbond_atom_site_label_H
    _geom_hbond_atom_site_label_A
    _geom_hbond_site_symmetry_A
    _geom_hbond_distance_DH
    _geom_hbond_distance_HA
    _geom_hbond_distance_DA
    _geom_hbond_angle_DHA
    C6 H6 Br2 2_665 0.93 2.859 3.739(4) 158.2
data_global
_journal_date_recd_electronic     2009-10-19
_journal_date_accepted     2009-11-19
_journal_name_full     'Acta Crystallographica, Section E'
_journal_year     2009
_journal_volume     65
_journal_issue     12
_journal_page_first     m1684
_journal_page_last     m1684
_journal_paper_category     QM
_journal_coeditor_code     CV2636
_publ_contact_author_name     "Hern\'andez-Ortega*, Sim\'on "
_publ_contact_author_address
;
Instituto de Qu\'imica
Universidad Nacional Aut\'onoma de M\'exico
Circuito Exterior, Ciudad Universitaria,
M\'exico 04510, Mexico
;
_publ_contact_author_email     'simonho@unam.mx'
_publ_contact_author_fax     '+52 55 5616-2217'
_publ_contact_author_phone     '+52 55 5622-4514'
_publ_section_title
;
Di-\m~2~-bromido-bis[bromido(\h^6^-1,2,4,5-tetramethylbenzene)ruthenium(II)]
;
loop_
    _publ_author_name
    _publ_author_address
    "Espinosa-Jalapa, Noel"
;
Instituto de Qu\'imica
Universidad Nacional Aut\'onoma de M\'exico
Circuito Exterior, Ciudad Universitaria,
M\'exico 04510, Mexico
;
    "Hern\'andez-Ortega, Sim\'on "
;
Instituto de Qu\'imica
Universidad Nacional Aut\'onoma de M\'exico
Circuito Exterior, Ciudad Universitaria,
M\'exico 04510, Mexico
;
    "Le Lagadec, Ronan"
;
Instituto de Qu\'imica
Universidad Nacional Aut\'onoma de M\'exico
Circuito Exterior, Ciudad Universitaria,
M\'exico 04510, Mexico
;
    "Morales-Morales, David"
;
Instituto de Qu\'imica
Universidad Nacional Aut\'onoma de M\'exico
Circuito Exterior, Ciudad Universitaria,
M\'exico 04510, Mexico
;
_publ_section_synopsis     .
