# Supplementary material for: Di-μ2-bromido-bis­[bromido(η6-1,2,4,5-tetra­methyl­benzene)ruthenium(II)]
Source: Acta Crystallogr Sect E Struct Rep Online. 2009 Nov 28;65(Pt 12):m1684. doi: 10.1107/S1600536809049642 (PMC2972084; doi:10.1107/S1600536809049642)
Supplement: Supplementary file 2 [file e-65-m1684-Isup2.hkl]

# 
# h,k,l, Fc-squared, Fo-squared, sigma(Fo-squared) and status flag 
# 
data_I
_shelx_title ' 141LLR09 in P-1' 
_shelx_refln_list_code          4 
_shelx_F_calc_maximum      166.58 
_exptl_crystal_F_000       376.00 
_reflns_d_resolution_high  0.8291 
 
loop_ 
 _symmetry_equiv_pos_as_xyz 
 'x, y, z' 
 '-x, -y, -z' 
 
_cell_length_a     7.8866 
_cell_length_b     8.2873 
_cell_length_c     9.8627 
_cell_angle_alpha  88.335 
_cell_angle_beta   74.508 
_cell_angle_gamma  69.648 
 
_shelx_F_squared_multiplier     1.000 
 
loop_ 
 _refln_index_h 
 _refln_index_k 
 _refln_index_l 
 _refln_F_squared_calc 
 _refln_F_squared_meas 
 _refln_F_squared_sigma 
 _refln_observed_status 
   1   0   0    12835.47    12446.22   2099.44 o 
   2   0   0      164.99      185.70     18.42 o 
   3   0   0     8543.84     8684.03    341.34 o 
   4   0   0    10365.07    10811.38    555.09 o 
   5   0   0     1655.06     1879.35     80.38 o 
   6   0   0      128.00      116.83     11.15 o 
   7   0   0     1142.83     1208.57     56.68 o 
   8   0   0      187.85      196.62     17.73 o 
  -8   1   0        4.48        7.32      9.77 o 
  -7   1   0      243.51      238.89     17.60 o 
  -6   1   0      392.03      369.24     18.63 o 
  -5   1   0      248.43      250.82     14.00 o 
  -4   1   0     1041.49     1047.73     14.52 o 
  -3   1   0     3439.34     3576.59     95.80 o 
  -2   1   0      361.76      356.07      9.04 o 
  -1   1   0     4633.40     4840.59    164.10 o 
   0   1   0    27749.50    21368.42   1267.16 o 
   1   1   0     6949.85     7088.78    594.23 o 
   2   1   0      148.43      184.21     12.80 o 
   3   1   0     6578.95     6642.35    455.58 o 
   4   1   0    14652.91    15679.29    994.13 o 
   5   1   0     6061.97     6753.94    436.65 o 
   6   1   0       64.26       85.16     16.67 o 
   7   1   0     1281.20     1238.28     31.79 o 
   8   1   0     1260.62     1314.26    117.48 o 
  -7   2   0        3.79        0.74      8.22 o 
  -6   2   0       75.19       73.99     11.59 o 
  -5   2   0      203.43      184.24     13.49 o 
  -4   2   0      207.13      195.01      7.21 o 
  -3   2   0      103.62      114.66      8.60 o 
  -2   2   0      575.58      611.01     10.44 o 
  -1   2   0       75.42       86.52      4.65 o 
   0   2   0        7.50       10.81      2.27 o 
   1   2   0      943.19     1098.35     85.16 o 
   2   2   0      364.32      396.61     23.06 o 
   3   2   0     1388.61     1427.77    106.56 o 
   4   2   0     4364.47     4788.84    389.35 o 
   5   2   0     1307.93     1392.48    112.75 o 
   6   2   0      117.52      121.01     14.45 o 
   7   2   0     1023.69     1140.35     96.71 o 
   8   2   0     1467.99     1506.07    185.68 o 
  -7   3   0      107.28      114.87     15.57 o 
  -6   3   0        2.30        1.02      8.13 o 
  -5   3   0       27.51       24.37      8.77 o 
  -4   3   0       10.49        7.80      6.34 o 
  -3   3   0       93.50       86.90      5.90 o 
  -2   3   0     1380.64     1410.56     32.97 o 
  -1   3   0      204.60      206.17      9.69 o 
   0   3   0       55.46       66.50      6.89 o 
   1   3   0     2869.99     3229.93     54.03 o 
   2   3   0     3219.10     3370.56    283.77 o 
   3   3   0     2043.34     2164.90    229.06 o 
   4   3   0      219.23      245.39     19.84 o 
   5   3   0      317.24      325.29     25.26 o 
   6   3   0      492.23      480.42     49.11 o 
   7   3   0     1259.11     1434.20    137.10 o 
   8   3   0      635.12      540.55     32.98 o 
   9   3   0       20.82        6.93     13.68 o 
  -6   4   0      148.34      162.11     16.87 o 
  -5   4   0       94.83       98.85     13.41 o 
  -4   4   0     2017.60     1877.11    161.23 o 
  -3   4   0     1237.31     1200.15     28.62 o 
  -2   4   0       47.90       65.06     10.30 o 
  -1   4   0     1013.23     1062.03     21.16 o 
   0   4   0      633.04      650.77     26.55 o 
   1   4   0      147.22      155.65      7.05 o 
   2   4   0     2401.11     2600.72     41.45 o 
   3   4   0     2946.86     3112.25    239.17 o 
   4   4   0      105.89      114.30     24.92 o 
   5   4   0      938.23      969.59     83.70 o 
   6   4   0     2875.60     2772.89    645.48 o 
   7   4   0     1757.19     1899.70    267.75 o 
   8   4   0      313.71      342.17     79.26 o 
   9   4   0      151.94      137.71     22.30 o 
  -5   5   0        0.23       -2.21      8.11 o 
  -4   5   0     1957.50     2020.14     89.75 o 
  -3   5   0     4134.34     4090.20     56.31 o 
  -2   5   0     1371.27     1310.61     60.51 o 
  -1   5   0      336.84      348.64     13.19 o 
   0   5   0     4185.44     4465.53     81.71 o 
   1   5   0     4890.63     5282.54    101.16 o 
   2   5   0      210.50      206.65      7.75 o 
   3   5   0      949.36      964.49    105.49 o 
   4   5   0      775.94      773.80     51.24 o 
   5   5   0        3.42        7.68      5.83 o 
   6   5   0      581.00      616.61    106.89 o 
   7   5   0     1220.39     1239.88    281.80 o 
   8   5   0      230.12      270.60     67.45 o 
   9   5   0      142.08      172.00     46.84 o 
  -4   6   0      259.38      264.21     19.60 o 
  -3   6   0     1853.84     1903.13     42.37 o 
  -2   6   0     1611.97     1634.85     59.11 o 
  -1   6   0       85.83       85.95      8.66 o 
   0   6   0     2510.37     2671.49     33.00 o 
   1   6   0     4146.30     4411.21     82.42 o 
   2   6   0     2983.73     3151.09    203.20 o 
   3   6   0        9.54       12.37      6.61 o 
   4   6   0     1096.32     1141.72     93.59 o 
   5   6   0     1664.78     1584.19    169.85 o 
   6   6   0      603.97      545.11     52.93 o 
   7   6   0      246.46      280.52     40.28 o 
   8   6   0      195.20      195.82     17.89 o 
  -3   7   0      130.63      128.76     17.14 o 
  -2   7   0      312.44      292.98     22.95 o 
  -1   7   0       31.84       33.29     13.63 o 
   0   7   0      351.73      365.58     17.39 o 
   1   7   0      666.73      652.29     19.18 o 
   2   7   0     2024.37     1966.65    115.61 o 
   3   7   0      222.80      176.63     29.32 o 
   4   7   0      836.69      810.01     63.89 o 
   5   7   0     1683.39     1677.05    217.63 o 
   6   7   0      912.82      908.99    135.65 o 
   7   7   0        7.36        9.02      8.98 o 
   8   7   0      141.72      141.57     16.75 o 
  -2   8   0       56.29       62.80     12.12 o 
  -1   8   0      149.82      155.75     15.15 o 
   0   8   0      221.86      195.84     12.74 o 
   1   8   0       63.58       45.02     10.84 o 
   2   8   0       44.48       31.38     10.26 o 
   3   8   0       31.76       45.79     11.31 o 
   4   8   0     1211.28     1236.56     78.32 o 
   5   8   0      364.77      348.05     50.59 o 
   6   8   0      113.52      106.28     15.23 o 
   7   8   0        4.70        9.88     10.34 o 
   0   9   0      527.20      449.68     33.91 o 
   1   9   0      126.08      120.82     15.66 o 
   2   9   0      151.84      174.28     17.77 o 
   3   9   0      821.62      808.57     84.88 o 
   4   9   0     1139.71     1150.52     91.81 o 
   5   9   0       84.08       69.21     16.30 o 
   6   9   0       46.24       48.90     13.28 o 
  -6  -9   1       89.42       88.81     15.39 o 
  -5  -9   1      210.29      194.04     27.92 o 
  -4  -9   1       55.03       58.45     12.81 o 
  -3  -9   1     1083.22     1095.77     36.36 o 
  -2  -9   1      588.67      581.65     27.01 o 
  -1  -9   1        0.00       -3.65      8.73 o 
   0  -9   1      681.78      678.86     28.00 o 
  -7  -8   1        9.98       13.90     10.40 o 
  -6  -8   1      127.75      128.41     19.49 o 
  -5  -8   1      525.47      491.73     65.67 o 
  -4  -8   1      180.03      172.73     19.30 o 
  -3  -8   1      472.48      442.32     56.12 o 
  -2  -8   1      234.37      220.50     21.73 o 
  -1  -8   1      122.22      104.28     14.39 o 
   0  -8   1       30.27       40.25      8.04 o 
   1  -8   1      534.14      544.20     19.21 o 
   2  -8   1      398.33      378.01     25.20 o 
  -8  -7   1      188.18      189.50     41.69 o 
  -7  -7   1       41.12       41.46     11.97 o 
  -6  -7   1      370.32      381.41     90.78 o 
  -5  -7   1      262.85      248.50     42.63 o 
  -4  -7   1      278.20      240.15     16.65 o 
  -3  -7   1       31.06       49.21      9.78 o 
  -2  -7   1       51.74       55.80     10.53 o 
  -1  -7   1       23.62       16.69      5.96 o 
   0  -7   1       18.04       12.97      6.11 o 
   1  -7   1        7.99        8.42      6.12 o 
   2  -7   1       18.86       17.56      8.86 o 
   3  -7   1       19.13        8.17      9.12 o 
  -8  -6   1       65.30       76.44     14.52 o 
  -7  -6   1     1198.81     1297.32    171.63 o 
  -6  -6   1     1713.44     1818.30    200.48 o 
  -5  -6   1      198.13      214.08     34.01 o 
  -4  -6   1       77.64       83.55     12.27 o 
  -3  -6   1      256.49      271.45     29.88 o 
  -2  -6   1      198.98      195.61      9.27 o 
  -1  -6   1       25.95       55.67     17.67 o 
   0  -6   1       55.74       64.06      7.66 o 
   1  -6   1       24.51       19.50      5.90 o 
   2  -6   1      282.06      267.87     23.21 o 
   3  -6   1      130.98      146.90     16.58 o 
   4  -6   1       80.86       85.67     13.60 o 
   5  -6   1        6.24        5.82     10.13 o 
  -8  -5   1      258.12      281.74     56.30 o 
  -7  -5   1     2682.16     2931.49    485.37 o 
  -6  -5   1     4295.37     4386.63    560.04 o 
  -5  -5   1      695.62      632.14     87.69 o 
  -4  -5   1     1162.62     1201.56    147.46 o 
  -3  -5   1     7116.25     6965.66    388.40 o 
  -2  -5   1     5134.30     5547.16    176.96 o 
  -1  -5   1      188.69      190.75      8.71 o 
   0  -5   1     1387.34     1357.76     22.13 o 
   1  -5   1     2330.98     2416.08     31.48 o 
   2  -5   1      135.25      126.17      9.73 o 
   3  -5   1      116.58      131.93     10.26 o 
   4  -5   1      899.43      945.05     49.65 o 
   5  -5   1      192.25      176.94     16.69 o 
  -8  -4   1        1.48        6.37     12.18 o 
  -7  -4   1     1956.84     2121.91    361.80 o 
  -6  -4   1     3917.75     4082.55    700.10 o 
  -5  -4   1     1814.74     1726.21    261.19 o 
  -4  -4   1      765.38      807.00     64.87 o 
  -3  -4   1    11108.98    11286.22    621.90 o 
  -2  -4   1    14859.98    15252.03    760.62 o 
  -1  -4   1     3791.21     4104.57    121.95 o 
   0  -4   1     2898.74     3312.32     61.22 o 
   1  -4   1     8439.17     8759.47    334.03 o 
   2  -4   1     6076.15     6258.17    184.00 o 
   3  -4   1      194.65      200.02     10.23 o 
   4  -4   1     1260.57     1287.16     31.48 o 
   5  -4   1     1657.81     1660.45     38.33 o 
   6  -4   1      193.10      209.50     17.79 o 
  -8  -3   1       85.50       69.14     16.49 o 
  -7  -3   1      162.63      190.73     21.51 o 
  -6  -3   1      447.00      447.03     44.92 o 
  -5  -3   1      490.94      531.51     47.55 o 
  -4  -3   1      428.10      422.89     29.94 o 
  -3  -3   1     4851.93     4837.43    329.01 o 
  -2  -3   1    13006.50    12720.35    888.34 o 
  -1  -3   1     4468.82     4923.98    171.13 o 
   0  -3   1      891.30      980.13     22.78 o 
   1  -3   1     5037.46     4846.43    119.46 o 
   2  -3   1    11088.69    10909.14    454.77 o 
   3  -3   1     2920.99     2924.73     94.92 o 
   4  -3   1      182.67      179.09      8.68 o 
   5  -3   1     2429.58     2395.19     42.66 o 
   6  -3   1     1227.85     1254.30     34.24 o 
   7  -3   1       96.44       98.24     14.58 o 
  -8  -2   1       27.96       27.55     10.31 o 
  -7  -2   1       66.85       76.90     25.29 o 
  -6  -2   1      142.12      160.75     19.12 o 
  -5  -2   1      242.20      204.75     19.24 o 
  -4  -2   1      614.62      634.54     54.00 o 
  -3  -2   1      661.47      722.42     54.16 o 
  -2  -2   1      873.46      945.10     87.83 o 
  -1  -2   1      165.72      168.07      8.04 o 
   0  -2   1     1741.80     1950.59     78.54 o 
   1  -2   1     2806.26     3101.44     67.67 o 
   2  -2   1     3714.12     3718.23    115.32 o 
   3  -2   1     2677.17     2686.60     74.65 o 
   4  -2   1      234.83      223.36      8.35 o 
   5  -2   1     1155.67     1161.47     43.19 o 
   6  -2   1     1436.37     1510.64     35.47 o 
   7  -2   1      288.79      284.44     19.77 o 
  -8  -1   1        2.38        1.40      7.94 o 
  -7  -1   1       99.91       90.13     11.89 o 
  -6  -1   1       13.73       26.34      7.47 o 
  -5  -1   1      163.34      173.57     14.90 o 
  -4  -1   1      974.99      999.88     78.63 o 
  -3  -1   1      518.80      514.10     46.63 o 
  -2  -1   1    11816.11    12706.88   1031.03 o 
  -1  -1   1      504.89      473.00     46.35 o 
   0  -1   1     4483.30     5134.06    142.59 o 
   1  -1   1     3493.97     3618.78    187.74 o 
   2  -1   1      245.22      248.01     10.75 o 
   3  -1   1     2056.71     2024.29     56.62 o 
   4  -1   1     3075.49     3136.02     79.92 o 
   5  -1   1     1095.51     1070.25     21.68 o 
   6  -1   1      350.46      332.98     17.17 o 
   7  -1   1       75.69       86.59     12.74 o 
   8  -1   1      110.13      126.88     15.66 o 
  -8   0   1       61.73       71.11     13.25 o 
  -7   0   1      601.36      644.97     26.89 o 
  -6   0   1     1525.29     1417.16     32.51 o 
  -5   0   1      803.49      852.78    100.14 o 
  -4   0   1       31.92       27.13      5.90 o 
  -3   0   1     1982.07     2242.96    222.58 o 
  -2   0   1      473.22      614.26     97.93 o 
  -1   0   1       68.55       74.38      6.09 o 
   0   0   1     3546.59     3454.67     29.79 o 
   1   0   1    14797.70    11828.69    933.30 o 
   2   0   1      131.07      137.13      8.92 o 
   3   0   1     6788.45     6686.24    375.40 o 
   4   0   1     7743.44     7398.64    407.47 o 
   5   0   1     2697.02     2602.73    106.83 o 
   6   0   1        4.64        6.11      5.36 o 
   7   0   1     1338.16     1368.05     88.16 o 
   8   0   1     1236.72     1335.88     36.81 o 
  -7   1   1      213.67      186.98     16.80 o 
  -6   1   1     3225.02     3310.45     51.72 o 
  -5   1   1     4127.03     4224.07     61.36 o 
  -4   1   1     2750.18     3217.04    293.27 o 
  -3   1   1     1793.26     2104.92    171.85 o 
  -2   1   1    11990.29    11715.50    173.50 o 
  -1   1   1     4032.20     4132.72     35.51 o 
   0   1   1        3.95       19.75      1.84 o 
   1   1   1    10068.94     9788.01    364.05 o 
   2   1   1     2643.20     2622.47    145.54 o 
   3   1   1       10.65       16.45      2.91 o 
   4   1   1     6646.62     6584.04    435.88 o 
   5   1   1     2982.35     3061.58    365.46 o 
   6   1   1      106.22      112.40      7.74 o 
   7   1   1      896.76     1021.50     87.62 o 
   8   1   1     1963.23     2201.37     66.70 o 
   9   1   1      407.40      436.98     43.38 o 
  -7   2   1       26.14       17.42     10.13 o 
  -6   2   1     1130.77     1139.95     32.88 o 
  -5   2   1     3216.07     3292.16     49.79 o 
  -4   2   1     2799.80     2828.76     41.73 o 
  -3   2   1      450.08      404.52     14.96 o 
  -2   2   1     9819.94     9822.19    268.68 o 
  -1   2   1    19828.62    21054.49   1401.09 o 
   0   2   1     6526.50     7265.20    195.45 o 
   1   2   1       54.72       54.17      3.53 o 
   2   2   1     7197.02     7332.60    587.39 o 
   3   2   1     5125.26     5194.53    332.95 o 
   4   2   1       10.98       18.98      3.28 o 
   5   2   1      457.96      445.73     33.30 o 
   6   2   1      440.82      438.49     31.47 o 
   7   2   1        5.39       13.04      6.75 o 
   8   2   1      596.51      580.88     61.55 o 
   9   2   1      507.25      494.27     33.54 o 
  -6   3   1       33.28       32.49     10.69 o 
  -5   3   1      267.55      260.51     17.21 o 
  -4   3   1       52.66       50.31     10.21 o 
  -3   3   1      101.76       97.70     10.07 o 
  -2   3   1     2638.76     2649.41     37.29 o 
  -1   3   1     4636.87     4821.11    225.05 o 
   0   3   1     2712.93     2895.20     54.45 o 
   1   3   1      201.30      198.14      5.86 o 
   2   3   1     5539.19     5668.03    269.62 o 
   3   3   1     7204.01     7165.66    648.01 o 
   4   3   1     3470.62     3607.50    251.03 o 
   5   3   1       43.83       50.17      5.21 o 
   6   3   1      357.00      356.71     33.13 o 
   7   3   1      756.38      830.48     71.97 o 
   8   3   1       11.64       14.68      7.86 o 
   9   3   1       61.49       54.34     16.11 o 
  -6   4   1       89.78       89.49     14.44 o 
  -5   4   1       14.19       23.60      9.67 o 
  -4   4   1      307.28      288.03     21.45 o 
  -3   4   1     1174.79     1163.35     29.60 o 
  -2   4   1      746.38      711.36     21.52 o 
  -1   4   1        4.33        8.43      3.99 o 
   0   4   1      427.70      436.48     13.53 o 
   1   4   1     1980.51     2019.46     32.90 o 
   2   4   1     3019.12     3419.93     92.94 o 
   3   4   1     1406.89     1441.71     90.40 o 
   4   4   1       20.84       23.07      5.23 o 
   5   4   1       85.40       74.08      8.15 o 
   6   4   1      563.78      559.15     79.91 o 
   7   4   1      596.92      556.90     91.62 o 
   8   4   1       86.23       90.36     13.68 o 
   9   4   1        5.36       16.68     13.49 o 
  -5   5   1       99.92      100.02     15.10 o 
  -4   5   1      234.20      254.03     18.26 o 
  -3   5   1     2396.49     2421.66     44.82 o 
  -2   5   1     1616.84     1549.48     80.47 o 
  -1   5   1      108.67      107.53      9.89 o 
   0   5   1     3732.71     3910.26    112.29 o 
   1   5   1     6467.64     6892.66    129.49 o 
   2   5   1     4598.29     4932.25     86.16 o 
   3   5   1        3.83        8.15      5.34 o 
   4   5   1     3201.22     3157.39    226.90 o 
   5   5   1     1816.58     1786.04    185.40 o 
   6   5   1     1460.47     1407.84    198.98 o 
   7   5   1      148.46      130.58     15.65 o 
   8   5   1       65.63       48.28     10.22 o 
   9   5   1      175.33      189.34     36.91 o 
  -4   6   1       52.31       66.94     13.07 o 
  -3   6   1      490.13      446.51     43.38 o 
  -2   6   1     1744.09     1767.82     39.23 o 
  -1   6   1      968.21      935.56     38.37 o 
   0   6   1     1391.07     1374.21     33.53 o 
   1   6   1     5708.70     5994.93    143.85 o 
   2   6   1     3118.78     3269.92     64.13 o 
   3   6   1       96.12      111.60     11.56 o 
   4   6   1     2593.07     2647.78    264.28 o 
   5   6   1     4590.45     4810.45     81.69 o 
   6   6   1     2645.56     2648.30    300.91 o 
   7   6   1      138.63      132.47     18.08 o 
   8   6   1      565.25      586.78     89.09 o 
  -3   7   1        4.68       11.01      9.95 o 
  -2   7   1      430.56      442.01     22.46 o 
  -1   7   1     1072.51     1082.72     35.13 o 
   0   7   1       85.66       95.98      9.81 o 
   1   7   1      546.00      514.55     15.89 o 
   2   7   1      328.81      328.97     34.85 o 
   3   7   1      740.94      687.15     25.28 o 
   4   7   1      321.64      307.35     40.28 o 
   5   7   1     2554.99     2540.06    312.25 o 
   6   7   1     1657.39     1649.88    159.54 o 
   7   7   1       68.21       78.44     13.10 o 
   8   7   1      516.55      562.68     79.54 o 
  -2   8   1        6.44        7.40      9.78 o 
  -1   8   1      210.07      222.24     17.09 o 
   0   8   1      363.98      395.86     16.60 o 
   1   8   1       71.16       85.47     13.71 o 
   2   8   1       10.14        5.45      8.68 o 
   3   8   1      405.66      392.24     28.48 o 
   4   8   1       21.80       27.02     10.72 o 
   5   8   1      152.96      147.12     16.29 o 
   6   8   1      202.68      179.32     17.24 o 
   7   8   1        4.83        9.36     10.05 o 
   0   9   1       24.88       24.73     14.99 o 
   1   9   1        1.87        0.59      9.12 o 
   2   9   1       21.09       32.93     11.58 o 
   3   9   1       12.96       18.38     10.83 o 
   4   9   1        8.25       20.01     11.52 o 
   5   9   1        4.22       -2.08      9.95 o 
   6   9   1        4.68       -0.88     10.50 o 
  -5  -9   2      537.38      516.15     46.19 o 
  -4  -9   2      715.02      661.58     29.21 o 
  -3  -9   2       14.40       18.96     10.71 o 
  -2  -9   2      709.72      625.53     41.22 o 
  -1  -9   2      413.96      356.27     24.17 o 
   0  -9   2        1.08        6.21      9.23 o 
  -7  -8   2       63.90       72.45     21.45 o 
  -6  -8   2      566.35      565.82     50.50 o 
  -5  -8   2     2000.58     2125.91    124.69 o 
  -4  -8   2     2318.95     2289.61    167.88 o 
  -3  -8   2       80.68       76.34     12.90 o 
  -2  -8   2     1115.22     1067.34     33.25 o 
  -1  -8   2     2337.54     2256.94     46.41 o 
   0  -8   2      807.91      735.91     64.27 o 
   1  -8   2       48.71       34.65      8.00 o 
   2  -8   2      763.80      757.73     27.75 o 
  -7  -7   2       37.66       42.46     12.22 o 
  -6  -7   2      258.03      254.58     18.64 o 
  -5  -7   2     1289.06     1294.87    132.19 o 
  -4  -7   2     1041.35     1065.95    108.86 o 
  -3  -7   2      168.16      181.13     15.15 o 
  -2  -7   2      693.58      694.00     28.67 o 
  -1  -7   2     2614.80     2717.31     71.38 o 
   0  -7   2     2285.11     2181.11    158.99 o 
   1  -7   2       70.28       72.28      9.07 o 
   2  -7   2      384.19      357.27     15.83 o 
   3  -7   2      957.52      956.06     30.79 o 
   4  -7   2      433.60      435.31     32.60 o 
  -8  -6   2       24.05       23.83     11.16 o 
  -7  -6   2       62.73       58.44     12.47 o 
  -6  -6   2      215.98      210.68     19.30 o 
  -5  -6   2       97.14      103.05     12.88 o 
  -4  -6   2        5.62       11.62      6.93 o 
  -3  -6   2      140.87      137.72     12.41 o 
  -2  -6   2      444.51      441.41     15.64 o 
  -1  -6   2      558.59      579.05     15.82 o 
   0  -6   2      462.02      469.15     20.62 o 
   1  -6   2        5.20        3.44      4.98 o 
   2  -6   2       47.71       44.82      7.54 o 
   3  -6   2      409.56      410.37     20.38 o 
   4  -6   2      419.20      451.22     33.91 o 
   5  -6   2       30.51       41.93     11.70 o 
  -8  -5   2       14.05       18.28     10.35 o 
  -7  -5   2      104.47      102.19     23.05 o 
  -6  -5   2      285.88      274.56     42.06 o 
  -5  -5   2       48.34       64.69     10.67 o 
  -4  -5   2      543.44      556.37     39.68 o 
  -3  -5   2     2630.08     2533.25    135.90 o 
  -2  -5   2     1997.32     2021.45     91.96 o 
  -1  -5   2      693.30      747.40     16.00 o 
   0  -5   2      454.90      430.96     13.41 o 
   1  -5   2     1421.00     1375.74     33.67 o 
   2  -5   2      891.36      896.39     31.54 o 
   3  -5   2       99.20      113.92     10.95 o 
   4  -5   2        4.45        6.82     10.21 o 
   5  -5   2      101.70      106.76     14.22 o 
   6  -5   2       88.53       96.59     14.83 o 
  -8  -4   2      828.30      750.78     40.10 o 
  -7  -4   2      318.66      379.34    104.46 o 
  -6  -4   2       51.93       59.31     13.87 o 
  -5  -4   2      774.62      802.11     66.07 o 
  -4  -4   2      100.04      119.74      8.43 o 
  -3  -4   2      815.45      749.05     48.88 o 
  -2  -4   2     3208.69     3191.13    208.73 o 
  -1  -4   2     3124.47     3376.00    128.42 o 
   0  -4   2      745.03      755.03     17.17 o 
   1  -4   2     6812.09     7381.31    186.19 o 
   2  -4   2     5965.73     6257.13    285.78 o 
   3  -4   2      894.98      898.78     50.83 o 
   4  -4   2      195.68      179.19     10.47 o 
   5  -4   2     1641.52     1465.68    122.73 o 
   6  -4   2      815.72      837.59     37.47 o 
  -8  -3   2     1826.51     1757.69     59.40 o 
  -7  -3   2     1991.36     2018.43    239.08 o 
  -6  -3   2      108.07      110.91     17.93 o 
  -5  -3   2     1737.83     1828.80    180.12 o 
  -4  -3   2     8363.53     8943.91    880.77 o 
  -3  -3   2     1389.32     1389.98    138.47 o 
  -2  -3   2      526.99      456.67     37.66 o 
  -1  -3   2     4752.14     5163.79    282.92 o 
   0  -3   2     1156.99     1240.23     20.30 o 
   1  -3   2     2881.46     3190.99     95.69 o 
   2  -3   2     3109.24     3123.29    127.97 o 
   3  -3   2     3088.98     3102.25    115.22 o 
   4  -3   2       11.94        9.92      4.35 o 
   5  -3   2     1861.37     1869.95     52.09 o 
   6  -3   2     2372.84     2426.33     68.86 o 
   7  -3   2      531.48      577.04     26.27 o 
  -8  -2   2     1165.81     1328.62     54.71 o 
  -7  -2   2     1538.18     1534.14    157.11 o 
  -6  -2   2      352.19      363.64     37.71 o 
  -5  -2   2     1046.50     1156.83    147.99 o 
  -4  -2   2    12315.69    13418.96   1497.86 o 
  -3  -2   2     3447.33     3535.32    371.43 o 
  -2  -2   2      613.06      572.90     55.23 o 
  -1  -2   2      955.86     1005.16     78.33 o 
   0  -2   2     9725.88    10563.12    141.66 o 
   1  -2   2     4269.54     4877.75    254.87 o 
   2  -2   2       48.17       53.18      6.26 o 
   3  -2   2     2043.51     2069.83     81.70 o 
   4  -2   2      734.46      736.24     20.65 o 
   5  -2   2        1.03        6.17      4.14 o 
   6  -2   2     1117.49     1125.38     30.25 o 
   7  -2   2      808.14      859.15     29.10 o 
   8  -2   2       22.70       23.04     10.40 o 
  -8  -1   2      261.91      287.99     20.70 o 
  -7  -1   2      121.98      140.18     17.24 o 
  -6  -1   2      105.45      107.74     16.68 o 
  -5  -1   2      923.68     1030.70    138.45 o 
  -4  -1   2     3400.93     3702.61    449.15 o 
  -3  -1   2     1769.38     1827.80    202.85 o 
  -2  -1   2      548.03      514.58     56.46 o 
  -1  -1   2      796.65      900.19     57.08 o 
   0  -1   2     9803.61     9772.91    310.27 o 
   1  -1   2     9129.13     9510.03   1013.18 o 
   2  -1   2      972.70      974.47     39.00 o 
   3  -1   2       56.50       58.45      4.52 o 
   4  -1   2     1259.96     1278.29     55.14 o 
   5  -1   2      880.64      868.97     46.94 o 
   6  -1   2       14.20       18.33      5.23 o 
   7  -1   2      438.11      433.62     26.04 o 
   8  -1   2        3.95        7.07      9.15 o 
  -8   0   2       81.45       74.90     13.76 o 
  -7   0   2       66.08       57.84     11.18 o 
  -6   0   2     2219.46     2278.01     42.38 o 
  -5   0   2     1825.82     1809.12     33.85 o 
  -4   0   2      477.57      589.05     70.04 o 
  -3   0   2       66.51       87.28     11.65 o 
  -2   0   2     3928.29     4145.26    296.37 o 
  -1   0   2     3598.91     3637.30     25.98 o 
   0   0   2     7194.88     7163.18     89.75 o 
   1   0   2      457.46      465.54     29.60 o 
   2   0   2      810.73      772.96     43.92 o 
   3   0   2      705.97      699.63     31.31 o 
   4   0   2      565.50      530.28     31.32 o 
   5   0   2      245.71      253.07     14.07 o 
   6   0   2      120.71      114.45     10.12 o 
   7   0   2       37.15       39.11      8.65 o 
   8   0   2       75.43       77.32     12.56 o 
  -7   1   2        4.46        3.83      8.66 o 
  -6   1   2     1286.36     1354.57     35.04 o 
  -5   1   2     2743.24     2511.31    226.25 o 
  -4   1   2     1002.09     1005.97     41.88 o 
  -3   1   2     1032.00     1001.27     36.07 o 
  -2   1   2    12750.22    12391.93     95.46 o 
  -1   1   2    22366.38    20649.92    123.66 o 
   0   1   2     3850.86     3889.21    221.84 o 
   1   1   2     1782.15     1785.24     90.89 o 
   2   1   2    10194.62    10154.95    528.82 o 
   3   1   2    13878.23    13523.18    889.92 o 
   4   1   2     2281.25     2320.52    159.07 o 
   5   1   2      338.32      366.79     28.77 o 
   6   1   2      539.67      584.91     37.11 o 
   7   1   2      225.95      241.05     14.42 o 
   8   1   2        0.77        1.66      7.88 o 
   9   1   2       53.36       42.59     10.88 o 
  -7   2   2      385.97      396.90     23.83 o 
  -6   2   2        1.79        6.50      8.94 o 
  -5   2   2     1475.10     1465.06     34.77 o 
  -4   2   2     2064.61     2023.74     46.37 o 
  -3   2   2      148.80      146.33     10.53 o 
  -2   2   2     4597.55     4479.96     43.47 o 
  -1   2   2    12911.25    13805.77    734.04 o 
   0   2   2     7492.82     8044.44    213.76 o 
   1   2   2     1031.89     1042.10     45.08 o 
   2   2   2    23022.40    20972.22    545.61 o 
   3   2   2    20238.10    20242.71   1193.32 o 
   4   2   2     5522.05     5443.91    359.39 o 
   5   2   2     1007.58     1117.55     73.20 o 
   6   2   2     3722.79     3814.81    284.09 o 
   7   2   2     2955.55     3191.31    299.05 o 
   8   2   2      468.59      508.15     48.10 o 
   9   2   2       65.10       59.96     16.11 o 
  -6   3   2      230.69      252.19     26.33 o 
  -5   3   2        2.94        9.88      8.05 o 
  -4   3   2      877.09      860.23     26.40 o 
  -3   3   2     1217.48     1224.68     28.22 o 
  -2   3   2        4.17        4.06      4.63 o 
  -1   3   2     2015.19     2243.35    118.31 o 
   0   3   2     3336.16     3504.72    123.21 o 
   1   3   2      110.04      112.16      4.87 o 
   2   3   2     2731.72     2756.92     37.72 o 
   3   3   2    12158.79    12218.90    400.39 o 
   4   3   2     4162.39     4290.21    263.86 o 
   5   3   2      169.14      138.63     13.43 o 
   6   3   2     3825.37     4112.12    298.37 o 
   7   3   2     4625.06     5140.04    444.94 o 
   8   3   2     1149.95     1193.92    209.38 o 
   9   3   2       22.44       19.49     12.74 o 
  -6   4   2       95.69      101.09     15.76 o 
  -5   4   2      117.54      126.16     15.23 o 
  -4   4   2       65.02       64.68     11.15 o 
  -3   4   2      313.43      280.86     16.24 o 
  -2   4   2     1253.02     1211.50     28.22 o 
  -1   4   2      221.09      217.16     10.02 o 
   0   4   2       20.81       47.14     17.03 o 
   1   4   2      321.75      334.85      9.15 o 
   2   4   2      128.73      141.99      5.65 o 
   3   4   2     2000.45     2131.36     78.98 o 
   4   4   2      174.59      174.86     19.21 o 
   5   4   2      184.43      168.51     14.71 o 
   6   4   2     1339.40     1436.70    174.63 o 
   7   4   2     1655.14     1670.77    185.68 o 
   8   4   2      567.00      582.88     47.68 o 
   9   4   2       58.83       62.46     11.72 o 
  -5   5   2      113.14      113.52     16.06 o 
  -4   5   2       80.10       74.51     13.10 o 
  -3   5   2        5.23        9.10      8.19 o 
  -2   5   2      118.16      119.87     12.59 o 
  -1   5   2       56.97       59.37      8.34 o 
   0   5   2       80.10       96.85      7.51 o 
   1   5   2       18.36       18.77      4.40 o 
   2   5   2       36.03       35.33      6.64 o 
   3   5   2      100.05       86.71      9.18 o 
   4   5   2      584.50      579.59     47.31 o 
   5   5   2      937.78      943.31     89.47 o 
   6   5   2      229.73      200.11     13.64 o 
   7   5   2       89.86       96.39     11.59 o 
   8   5   2       30.39       19.61      9.07 o 
   9   5   2      256.23      269.39     30.45 o 
  -4   6   2      641.48      618.06     37.57 o 
  -3   6   2       39.31       45.10     11.36 o 
  -2   6   2      300.03      308.60     19.00 o 
  -1   6   2     1136.89     1135.70     30.92 o 
   0   6   2     2005.36     2201.59     87.01 o 
   1   6   2      163.38      152.70      9.28 o 
   2   6   2      346.27      359.74     21.55 o 
   3   6   2       63.79       59.04      9.44 o 
   4   6   2       18.46       21.44      7.41 o 
   5   6   2      299.25      283.36     16.16 o 
   6   6   2      181.45      160.51     16.77 o 
   7   6   2        5.81        9.53      8.00 o 
   8   6   2      407.64      435.86     66.23 o 
   9   6   2      245.28      274.63     43.09 o 
  -3   7   2      461.85      450.13     24.92 o 
  -2   7   2      121.46      138.79     15.68 o 
  -1   7   2     1825.27     1875.13     40.59 o 
   0   7   2     2781.45     2995.29     60.07 o 
   1   7   2      191.16      206.27     11.53 o 
   2   7   2      421.81      439.14     20.34 o 
   3   7   2     1439.00     1491.75     47.31 o 
   4   7   2     1178.70     1231.83     58.65 o 
   5   7   2       52.77       55.04     10.66 o 
   6   7   2      191.44      183.94     19.86 o 
   7   7   2      149.99      138.98     15.27 o 
   8   7   2        6.52       17.83     10.13 o 
  -1   8   2      449.48      486.93     23.80 o 
   0   8   2     1469.95     1491.70     36.19 o 
   1   8   2      984.61      917.51     30.84 o 
   2   8   2       23.76       30.54     10.60 o 
   3   8   2     1298.06     1356.48     75.04 o 
   4   8   2     2152.97     2172.08    134.15 o 
   5   8   2      481.02      468.46     36.54 o 
   6   8   2        0.95        5.02      9.14 o 
   7   8   2      584.55      555.96     54.15 o 
   0   9   2      208.36      197.86     26.98 o 
   1   9   2      233.24      221.65     27.36 o 
   2   9   2        0.94       -3.12      9.34 o 
   3   9   2      420.90      418.40     40.38 o 
   4   9   2      914.19      906.90     71.39 o 
   5   9   2      365.15      367.64     32.51 o 
   6   9   2        0.51       10.67     10.16 o 
  -5  -9   3      355.63      363.87     33.63 o 
  -4  -9   3      206.57      199.63     18.58 o 
  -3  -9   3       14.29       13.77      9.95 o 
  -2  -9   3      201.81      172.82     17.64 o 
  -1  -9   3      413.26      400.90     22.36 o 
   0  -9   3      175.79      170.32     26.23 o 
  -6  -8   3       28.79       23.59     11.30 o 
  -5  -8   3      316.34      319.43     20.89 o 
  -4  -8   3      727.05      712.93     72.14 o 
  -3  -8   3      276.75      258.76     18.20 o 
  -2  -8   3      242.19      249.94     18.16 o 
  -1  -8   3     1014.62      981.06     31.04 o 
   0  -8   3     1215.64     1204.17     34.54 o 
   1  -8   3       75.75       83.09     10.04 o 
   2  -8   3      396.80      356.69     21.58 o 
  -7  -7   3      579.01      654.48    102.21 o 
  -6  -7   3      819.93      883.66    117.85 o 
  -5  -7   3       56.58       61.55     11.83 o 
  -4  -7   3      504.74      509.61     43.66 o 
  -3  -7   3     1036.12     1008.04     66.80 o 
  -2  -7   3      107.73      103.07     13.96 o 
  -1  -7   3      464.54      523.78     16.86 o 
   0  -7   3     2473.65     2414.54     77.43 o 
   1  -7   3      885.22      899.52     83.66 o 
   2  -7   3       84.77       74.58      9.67 o 
   3  -7   3      962.15      959.69     45.34 o 
  -7  -6   3      750.83      818.16    114.29 o 
  -6  -6   3     1771.06     1942.00    296.51 o 
  -5  -6   3     1115.91     1143.34    114.29 o 
  -4  -6   3        6.81        4.47      7.20 o 
  -3  -6   3      786.89      733.75     49.18 o 
  -2  -6   3     1788.68     1825.10     71.20 o 
  -1  -6   3      258.06      249.72     12.60 o 
   0  -6   3      296.36      300.59     16.33 o 
   1  -6   3     1065.13     1062.17     33.21 o 
   2  -6   3      131.44      134.82     10.64 o 
   3  -6   3      145.96      149.70     13.29 o 
   4  -6   3      749.25      778.32     42.16 o 
   5  -6   3      480.36      498.21     37.47 o 
  -8  -5   3      227.55      192.80     25.11 o 
  -7  -5   3      623.35      750.21    174.44 o 
  -6  -5   3      706.64      799.50    129.94 o 
  -5  -5   3      228.25      220.24     26.04 o 
  -4  -5   3       38.30       42.28      6.27 o 
  -3  -5   3      449.62      454.92     37.14 o 
  -2  -5   3     2199.09     2246.87     99.62 o 
  -1  -5   3     2065.39     2120.18     57.20 o 
   0  -5   3      116.90      101.52      7.75 o 
   1  -5   3      186.21      179.95     10.02 o 
   2  -5   3      359.23      336.74     15.91 o 
   3  -5   3      244.27      236.30     12.94 o 
   4  -5   3       20.46       20.08      6.86 o 
   5  -5   3      103.19      119.73     21.92 o 
   6  -5   3       24.08       28.48     16.86 o 
  -8  -4   3      808.17      732.04     40.66 o 
  -7  -4   3      977.86      888.87     41.22 o 
  -6  -4   3        0.76        3.74      5.61 o 
  -5  -4   3      290.10      294.96     30.31 o 
  -4  -4   3     2143.01     2323.92    229.73 o 
  -3  -4   3     1780.61     1745.94    120.67 o 
  -2  -4   3      418.23      428.60     28.29 o 
  -1  -4   3        2.69        4.81      3.38 o 
   0  -4   3     1628.61     1778.33     31.23 o 
   1  -4   3      114.45      120.95      8.06 o 
   2  -4   3       62.77       52.93      6.92 o 
   3  -4   3        7.32        9.94      5.21 o 
   4  -4   3       33.62       44.83     11.36 o 
   5  -4   3       17.82       18.26      8.60 o 
   6  -4   3       18.55       19.44      9.98 o 
  -8  -3   3      864.00      832.10     43.84 o 
  -7  -3   3     1452.52     1395.88     51.15 o 
  -6  -3   3        9.48       11.03      5.81 o 
  -5  -3   3      660.52      683.77     71.29 o 
  -4  -3   3     8253.01     8408.41    836.21 o 
  -3  -3   3    11149.76    11044.40    970.93 o 
  -2  -3   3      237.28      256.30     23.14 o 
  -1  -3   3     4594.28     4553.30    177.02 o 
   0  -3   3    11278.33    11942.06    142.53 o 
   1  -3   3     3598.31     4008.64    106.90 o 
   2  -3   3        7.14        4.31      3.52 o 
   3  -3   3     1927.44     2047.21     98.43 o 
   4  -3   3     1033.99     1051.02     49.62 o 
   5  -3   3       35.45       29.80      6.18 o 
   6  -3   3      147.00      148.84     16.77 o 
   7  -3   3      219.87      224.21     17.50 o 
  -8  -2   3       31.21       38.90     11.39 o 
  -7  -2   3      810.72      811.86     40.85 o 
  -6  -2   3      499.88      459.74     39.53 o 
  -5  -2   3      123.04      129.39     14.78 o 
  -4  -2   3     5492.26     5771.65    590.19 o 
  -3  -2   3    15443.32    15771.49   1372.33 o 
  -2  -2   3      436.71      357.21     34.20 o 
  -1  -2   3     5505.88     5401.06    273.67 o 
   0  -2   3    20460.31    20138.70    707.49 o 
   1  -2   3    19606.25    20954.02   1209.07 o 
   2  -2   3     1168.94     1146.72     68.72 o 
   3  -2   3     3163.76     3213.97    165.68 o 
   4  -2   3     6709.31     6888.01    216.34 o 
   5  -2   3     1470.33     1498.77     43.72 o 
   6  -2   3      125.04      115.11      8.83 o 
   7  -2   3      682.88      696.58     26.33 o 
   8  -2   3      560.94      600.77     26.91 o 
  -7  -1   3      133.40      122.93     14.49 o 
  -6  -1   3      631.22      586.35     22.58 o 
  -5  -1   3      243.04      224.31     14.15 o 
  -4  -1   3       26.45       37.16      5.36 o 
  -3  -1   3     2228.00     2415.14    225.45 o 
  -2  -1   3      249.29      223.49     19.16 o 
  -1  -1   3      475.21      444.05     15.23 o 
   0  -1   3    12787.20    11968.93    299.99 o 
   1  -1   3    10079.37     9777.08    767.73 o 
   2  -1   3     2713.73     2742.99    135.99 o 
   3  -1   3     1718.77     1602.57     68.23 o 
   4  -1   3     8665.43     8393.64    360.72 o 
   5  -1   3     5186.53     5398.14    175.52 o 
   6  -1   3     1436.04     1446.71     39.03 o 
   7  -1   3      483.46      549.08     22.46 o 
   8  -1   3     1440.43     1619.80     40.47 o 
  -7   0   3        7.75        3.90      8.72 o 
  -6   0   3      145.83      139.49     14.31 o 
  -5   0   3      265.78      266.43     15.30 o 
  -4   0   3      613.45      589.43     18.80 o 
  -3   0   3      463.03      437.47     12.09 o 
  -2   0   3       53.90       60.11      4.78 o 
  -1   0   3       45.80       42.39      3.31 o 
   0   0   3       10.35       11.64      2.05 o 
   1   0   3       94.71       98.34      3.72 o 
   2   0   3       32.12       30.04      2.48 o 
   3   0   3       64.90       47.73      3.79 o 
   4   0   3     3151.68     3108.53    152.30 o 
   5   0   3     2471.82     2463.68     87.88 o 
   6   0   3      299.25      272.80     15.15 o 
   7   0   3      255.72      273.77     13.21 o 
   8   0   3     1368.90     1453.17     92.93 o 
  -7   1   3      180.51      170.50     17.57 o 
  -6   1   3      156.20      131.67     14.84 o 
  -5   1   3        1.17       11.30     12.74 o 
  -4   1   3        3.27        5.04      5.96 o 
  -3   1   3       31.20       37.58      6.49 o 
  -2   1   3      235.54      212.09      6.72 o 
  -1   1   3      162.53      159.68      4.95 o 
   0   1   3      209.09      205.27      8.28 o 
   1   1   3      642.59      624.76     43.56 o 
   2   1   3     2776.02     2760.50     67.93 o 
   3   1   3      455.45      405.88     34.77 o 
   4   1   3      780.05      840.03     54.38 o 
   5   1   3       30.45       31.47      4.49 o 
   6   1   3      611.56      629.68     37.88 o 
   7   1   3      678.83      654.19     40.70 o 
   8   1   3      569.41      565.00     51.24 o 
   9   1   3       51.22       72.58     12.08 o 
  -6   2   3      806.69      801.05     29.86 o 
  -5   2   3        7.63       27.07     25.76 o 
  -4   2   3     1191.80     1104.08     28.78 o 
  -3   2   3     2670.36     2559.61     38.74 o 
  -2   2   3      765.20      749.72     19.42 o 
  -1   2   3      144.15      175.34     22.60 o 
   0   2   3     1975.44     1959.03     41.41 o 
   1   2   3       15.65       21.18      2.84 o 
   2   2   3      808.74      812.77     26.81 o 
   3   2   3     2722.03     2679.79     93.55 o 
   4   2   3      795.60      775.84     55.37 o 
   5   2   3      257.49      234.87     12.83 o 
   6   2   3     1919.30     1942.87    160.99 o 
   7   2   3     1626.72     1624.02    109.90 o 
   8   2   3      395.36      399.74     35.05 o 
   9   2   3        4.15        9.93     11.43 o 
  -6   3   3     1228.28     1243.76     38.95 o 
  -5   3   3      286.95      252.29     17.82 o 
  -4   3   3     1542.42     1554.13     36.24 o 
  -3   3   3     5902.58     5965.12     63.70 o 
  -2   3   3     6710.50     6603.19    174.53 o 
  -1   3   3      184.81      177.02     10.46 o 
   0   3   3     4035.11     4298.46    109.95 o 
   1   3   3     3923.66     3600.12     72.99 o 
   2   3   3     4260.25     4292.37    173.69 o 
   3   3   3       16.36       24.17      5.78 o 
   4   3   3     1461.72     1426.73     61.64 o 
   5   3   3      455.00      420.75     25.51 o 
   6   3   3      292.57      289.96     26.70 o 
   7   3   3      770.96      808.33     59.79 o 
   8   3   3      493.36      480.77     51.24 o 
   9   3   3        3.58        3.23      7.94 o 
  -5   4   3      397.12      360.54     22.25 o 
  -4   4   3      145.06      136.73     20.14 o 
  -3   4   3     2291.41     2271.43     42.84 o 
  -2   4   3     3045.84     3017.11     77.20 o 
  -1   4   3     1659.14     1752.80    117.51 o 
   0   4   3     1361.15     1400.84     33.81 o 
   1   4   3     8606.85     9020.35    171.23 o 
   2   4   3    10290.43    10784.79    116.15 o 
   3   4   3     2310.82     2379.46     25.86 o 
   4   4   3     1775.46     1783.46     78.89 o 
   5   4   3     3002.72     2777.07    320.30 o 
   6   4   3     1354.70     1282.66    188.68 o 
   7   4   3       12.52       16.06      7.08 o 
   8   4   3      207.51      220.56     18.92 o 
   9   4   3      119.53      128.64     13.97 o 
  -4   5   3        1.19        0.03      8.90 o 
  -3   5   3      157.52      132.93     14.81 o 
  -2   5   3       99.19       87.89     12.06 o 
  -1   5   3     1122.19     1095.38     45.25 o 
   0   5   3      193.08      201.81     10.03 o 
   1   5   3     3421.07     3654.26     82.82 o 
   2   5   3     3440.77     3410.15     50.46 o 
   3   5   3      807.62      854.94     24.77 o 
   4   5   3      566.13      542.83     35.04 o 
   5   5   3     2879.41     2798.04    246.01 o 
   6   5   3     2999.52     2959.98    497.93 o 
   7   5   3      171.44      173.88     21.73 o 
   8   5   3       51.57       51.48     10.32 o 
   9   5   3      243.13      242.65     36.35 o 
  -3   6   3       40.05       28.96     10.84 o 
  -2   6   3       32.77       37.82     10.28 o 
  -1   6   3       77.64       83.59     12.11 o 
   0   6   3      518.46      521.94     16.66 o 
   1   6   3      895.81      865.40     34.83 o 
   2   6   3       33.98       36.34      5.50 o 
   3   6   3      145.14      160.29     12.78 o 
   4   6   3      773.84      779.69     45.81 o 
   5   6   3     1463.80     1460.60    108.39 o 
   6   6   3      776.38      750.37     68.58 o 
   7   6   3        7.79        7.42      7.47 o 
   8   6   3      145.40      144.83     22.30 o 
   9   6   3      157.80      167.74     28.95 o 
  -2   7   3       29.42       23.03     10.61 o 
  -1   7   3      410.50      378.82     20.75 o 
   0   7   3      982.76      905.73     27.72 o 
   1   7   3      633.36      604.52     17.55 o 
   2   7   3       99.14      107.23     12.87 o 
   3   7   3     1125.30     1029.63     30.03 o 
   4   7   3     2569.67     2511.04    183.90 o 
   5   7   3      649.36      661.14     51.71 o 
   6   7   3        1.66        0.85      7.88 o 
   7   7   3      377.95      383.87     37.57 o 
   8   7   3      677.96      677.97     97.06 o 
  -1   8   3        2.88        8.08      9.55 o 
   0   8   3      436.79      406.96     34.48 o 
   1   8   3      699.48      705.07     55.93 o 
   2   8   3       81.42       89.58     13.86 o 
   3   8   3      429.32      412.33     22.16 o 
   4   8   3     1590.13     1533.37     50.78 o 
   5   8   3      456.98      413.05     22.52 o 
   6   8   3       11.65       14.07      9.60 o 
   7   8   3      513.93      485.48     43.75 o 
   1   9   3      388.81      389.54     34.66 o 
   2   9   3      489.37      587.91     47.40 o 
   3   9   3       16.35       29.07     11.52 o 
   4   9   3      186.82      160.18     24.73 o 
   5   9   3      376.78      338.02     22.65 o 
   6   9   3       25.43       29.45     12.30 o 
  -4  -9   4       87.86       98.04     15.10 o 
  -3  -9   4        4.52        6.57      9.63 o 
  -2  -9   4        2.66        9.93     16.30 o 
  -1  -9   4       30.31       15.36     16.49 o 
  -5  -8   4      279.35      263.97     20.43 o 
  -4  -8   4        0.37       -0.53      9.01 o 
  -3  -8   4      184.44      147.77     15.52 o 
  -2  -8   4       40.88       33.39     10.12 o 
  -1  -8   4        1.43        7.49     14.05 o 
   0  -8   4       10.09       12.13      8.95 o 
   1  -8   4       44.47       30.11     10.59 o 
   2  -8   4        3.52        4.53      8.60 o 
  -6  -7   4     1690.49     1821.57    253.88 o 
  -5  -7   4     1036.10     1025.86    105.21 o 
  -4  -7   4       76.57       76.51     12.53 o 
  -3  -7   4     1854.14     1813.50     87.69 o 
  -2  -7   4     2446.30     2349.48     43.65 o 
  -1  -7   4      417.91      373.21     14.56 o 
   0  -7   4      125.18      121.91     10.32 o 
   1  -7   4     1074.82      989.22     32.04 o 
   2  -7   4      354.73      323.32     19.92 o 
   3  -7   4       34.77       37.39     12.08 o 
  -7  -6   4      264.47      301.09     40.85 o 
  -6  -6   4     1493.00     1550.78    173.22 o 
  -5  -6   4     1619.99     1657.29    194.49 o 
  -4  -6   4        0.02        1.74      7.09 o 
  -3  -6   4     2774.93     2753.50    152.22 o 
  -2  -6   4     4694.00     4711.02    195.18 o 
  -1  -6   4     2568.42     2592.98     71.50 o 
   0  -6   4       19.03       16.94      5.66 o 
   1  -6   4     2886.12     2889.61     55.19 o 
   2  -6   4     2863.59     2690.21     74.95 o 
   3  -6   4      485.11      457.31     23.96 o 
   4  -6   4      183.72      165.79     20.05 o 
  -7  -5   4       16.42       15.18     10.25 o 
  -6  -5   4      136.84      158.62     49.18 o 
  -5  -5   4      399.01      402.07     56.12 o 
  -4  -5   4       48.44       59.28      7.93 o 
  -3  -5   4      710.83      704.61     60.44 o 
  -2  -5   4     1563.65     1570.26     51.11 o 
  -1  -5   4     3472.57     3494.11    107.74 o 
   0  -5   4      245.90      259.44     10.60 o 
   1  -5   4     1266.74     1338.79     61.31 o 
   2  -5   4     3893.45     4134.49    262.41 o 
   3  -5   4     1782.24     1806.41     68.86 o 
   4  -5   4       19.00       23.33      9.38 o 
   5  -5   4      679.80      650.16     39.53 o 
  -7  -4   4        3.90       11.80     11.43 o 
  -6  -4   4      160.60      154.61     22.05 o 
  -5  -4   4      419.71      398.56     37.86 o 
  -4  -4   4        1.91        7.97      4.68 o 
  -3  -4   4        5.01        4.38      4.23 o 
  -2  -4   4       19.38       13.67      4.26 o 
  -1  -4   4       79.47       73.86      6.48 o 
   0  -4   4        0.40        2.49      3.43 o 
   1  -4   4      435.09      425.56     12.04 o 
   2  -4   4     1267.52     1307.34     53.10 o 
   3  -4   4      965.16     1004.49     70.75 o 
   4  -4   4       47.61       52.48      9.57 o 
   5  -4   4      243.21      235.79     16.79 o 
   6  -4   4      568.57      595.45     39.72 o 
  -7  -3   4        8.76        8.62      8.68 o 
  -6  -3   4       21.02       33.72      8.74 o 
  -5  -3   4      245.39      231.58     24.33 o 
  -4  -3   4       53.78       66.91      9.54 o 
  -3  -3   4       52.43       48.33      6.07 o 
  -2  -3   4       54.77       47.15      5.38 o 
  -1  -3   4     1642.31     1438.31     52.36 o 
   0  -3   4     2251.65     2205.14     63.50 o 
   1  -3   4     1241.22     1258.43     16.30 o 
   2  -3   4       37.97       62.75     10.73 o 
   3  -3   4       83.80       70.83      6.80 o 
   4  -3   4     1583.50     1611.50     81.53 o 
   5  -3   4      369.85      359.19     13.72 o 
   6  -3   4       94.67       95.35     12.58 o 
   7  -3   4        6.88        6.18     15.55 o 
  -7  -2   4       20.01       23.28      9.63 o 
  -6  -2   4     1402.43     1390.45     47.40 o 
  -5  -2   4     1536.55     1672.77    184.99 o 
  -4  -2   4      648.44      705.17     74.75 o 
  -3  -2   4      670.10      649.24     39.75 o 
  -2  -2   4     1450.22     1522.05     87.77 o 
  -1  -2   4      237.82      218.52      7.47 o 
   0  -2   4     1567.41     1428.78     47.14 o 
   1  -2   4     2559.29     2673.98    172.28 o 
   2  -2   4      350.81      350.98     17.72 o 
   3  -2   4      880.31      947.41     50.45 o 
   4  -2   4     5045.47     5079.24    204.54 o 
   5  -2   4     1497.62     1416.93     74.78 o 
   6  -2   4       23.60       25.36      6.20 o 
   7  -2   4      104.56      106.42     23.98 o 
   8  -2   4      466.87      566.41     42.53 o 
  -7  -1   4       18.26       18.99      9.87 o 
  -6  -1   4     1921.31     1852.48     40.21 o 
  -5  -1   4     5644.24     5442.04    100.62 o 
  -4  -1   4     2690.60     2819.87    227.39 o 
  -3  -1   4       55.21       58.41      7.45 o 
  -2  -1   4     6499.65     6636.22    350.47 o 
  -1  -1   4     9238.64     8978.92     95.14 o 
   0  -1   4     1362.60     1329.55     24.42 o 
   1  -1   4     3723.56     3746.81    142.59 o 
   2  -1   4     2482.30     2450.30    211.26 o 
   3  -1   4      336.12      348.72     18.50 o 
   4  -1   4      650.27      616.88     30.76 o 
   5  -1   4     2083.77     2123.27     92.42 o 
   6  -1   4      326.26      329.34     13.15 o 
   7  -1   4        3.56        2.25      5.57 o 
   8  -1   4      788.19      902.92     49.46 o 
  -7   0   4       55.87       61.29     13.18 o 
  -6   0   4      694.40      642.09     25.90 o 
  -5   0   4     3167.17     3116.66     63.99 o 
  -4   0   4     3604.74     3508.76     68.86 o 
  -3   0   4      214.12      211.63      7.84 o 
  -2   0   4     4252.76     4190.89     62.92 o 
  -1   0   4    13811.43    13672.33     85.63 o 
   0   0   4    10507.09    10423.96    154.75 o 
   1   0   4       13.87       15.73      2.75 o 
   2   0   4     2005.09     1847.18     67.07 o 
   3   0   4     6125.65     5886.83    401.83 o 
   4   0   4     1719.72     1689.71    102.42 o 
   5   0   4      298.23      283.66      9.95 o 
   6   0   4      917.00      945.95     31.30 o 
   7   0   4      336.00      315.60     12.88 o 
   8   0   4      133.21      131.16     11.22 o 
  -6   1   4       62.01       63.98     12.58 o 
  -5   1   4      253.44      250.09     17.15 o 
  -4   1   4      239.22      216.20     14.74 o 
  -3   1   4       24.41       21.42      6.19 o 
  -2   1   4     1391.18     1311.33     24.35 o 
  -1   1   4     7404.34     7150.04    113.16 o 
   0   1   4     4623.53     4530.49     67.22 o 
   1   1   4      689.78      685.37     52.99 o 
   2   1   4     3051.78     2818.10     43.87 o 
   3   1   4     7360.27     6994.29    287.52 o 
   4   1   4     4929.80     5068.64    421.75 o 
   5   1   4      287.83      251.97     13.96 o 
   6   1   4      424.46      430.84     25.85 o 
   7   1   4      683.88      667.44     39.31 o 
   8   1   4      126.23      139.53     13.76 o 
   9   1   4       41.29       35.29      9.78 o 
  -6   2   4      101.74      105.19     15.43 o 
  -5   2   4       27.03       28.48     10.26 o 
  -4   2   4      382.60      369.47     18.94 o 
  -3   2   4     1080.34     1042.62     52.18 o 
  -2   2   4     1324.68     1323.99     27.15 o 
  -1   2   4     1008.87     1025.44     38.37 o 
   0   2   4      753.34      761.60     33.57 o 
   1   2   4     3536.94     3472.86    162.52 o 
   2   2   4     2579.43     2498.28     77.84 o 
   3   2   4     2405.69     2369.30     57.86 o 
   4   2   4      821.68      834.12     33.91 o 
   5   2   4       94.53      120.74     21.83 o 
   6   2   4      506.09      498.57     35.81 o 
   7   2   4      641.05      633.73     63.30 o 
   8   2   4      229.40      245.39     12.68 o 
   9   2   4        6.77        3.99      7.12 o 
  -5   3   4      377.30      361.16     22.06 o 
  -4   3   4        6.93       11.64      8.58 o 
  -3   3   4     2346.75     2371.58     42.57 o 
  -2   3   4     2608.45     2547.37     49.00 o 
  -1   3   4      472.03      469.09     14.15 o 
   0   3   4     2487.15     2452.71     97.99 o 
   1   3   4     9812.89     9826.42    339.25 o 
   2   3   4     3650.00     3560.68    161.95 o 
   3   3   4     1138.36     1152.00     16.53 o 
   4   3   4      866.99      820.64     42.79 o 
   5   3   4     3429.63     3312.72    171.24 o 
   6   3   4     2408.03     2457.64    183.44 o 
   7   3   4      454.23      462.75     51.17 o 
   8   3   4        0.25        0.70      6.36 o 
   9   3   4      121.35      118.46     13.11 o 
  -5   4   4      792.99      820.27     43.84 o 
  -4   4   4      777.77      782.63     29.66 o 
  -3   4   4      624.89      591.02     24.05 o 
  -2   4   4     1547.69     1295.27    167.04 o 
  -1   4   4      945.95      948.62     56.77 o 
   0   4   4       19.27       17.02      4.11 o 
   1   4   4     3931.07     4076.42    115.64 o 
   2   4   4     6366.17     6614.23    153.69 o 
   3   4   4     1324.69     1361.07     17.57 o 
   4   4   4     1422.32     1377.50     53.02 o 
   5   4   4     4616.87     4703.89    199.96 o 
   6   4   4     4867.75     4540.26    331.26 o 
   7   4   4      748.37      712.80    103.52 o 
   8   4   4      235.21      227.36     28.57 o 
   9   4   4      930.27     1019.46    146.52 o 
  -4   5   4      954.05      967.57     41.50 o 
  -3   5   4      252.32      255.21     18.95 o 
  -2   5   4       78.23       62.66     11.52 o 
  -1   5   4      624.24      641.76     23.31 o 
   0   5   4     1443.07     1524.77     23.00 o 
   1   5   4       11.79       11.45      4.33 o 
   2   5   4     1424.59     1445.53     20.69 o 
   3   5   4      842.68      854.80     20.22 o 
   4   5   4       63.04       64.39     11.90 o 
   5   5   4     1527.88     1522.17    150.55 o 
   6   5   4     3001.72     2926.25    400.59 o 
   7   5   4      944.29      936.12    126.75 o 
   8   5   4      546.67      527.91     77.10 o 
   9   5   4     1087.74     1151.68    179.40 o 
  -3   6   4      320.21      350.23     35.41 o 
  -2   6   4       13.17       14.29      9.37 o 
  -1   6   4      215.53      223.65     16.42 o 
   0   6   4     1255.33     1245.70     31.21 o 
   1   6   4      546.21      562.40     15.63 o 
   2   6   4       77.74       74.43      7.78 o 
   3   6   4      406.77      419.95     18.67 o 
   4   6   4      159.90      168.08     28.57 o 
   5   6   4       32.53       35.66      8.87 o 
   6   6   4      232.98      227.09     24.55 o 
   7   6   4      124.58      124.99     18.08 o 
   8   6   4      380.64      382.43     54.34 o 
   9   6   4      389.38      412.69     51.34 o 
  -2   7   4       35.34       36.65     12.18 o 
  -1   7   4      106.58      112.98     13.91 o 
   0   7   4       87.31       97.67     12.58 o 
   1   7   4       58.80       61.60      8.55 o 
   2   7   4        9.52        6.30      7.87 o 
   3   7   4      142.34      152.31     14.63 o 
   4   7   4      107.26      124.22     14.27 o 
   5   7   4        9.29        7.90      8.54 o 
   6   7   4       53.90       46.59     11.11 o 
   7   7   4       21.92       23.21      9.80 o 
   8   7   4       57.10       75.84     13.35 o 
   0   8   4       10.61       17.05     15.74 o 
   1   8   4      130.79      117.85     23.42 o 
   2   8   4      436.06      465.76     43.00 o 
   3   8   4      224.01      257.49     25.76 o 
   4   8   4       34.24       38.31     11.57 o 
   5   8   4       42.60       32.28     11.11 o 
   6   8   4        8.53       10.45      9.85 o 
   7   8   4        9.32        8.04     10.39 o 
   2   9   4      716.90      660.09     44.22 o 
   3   9   4      873.64      901.35     56.40 o 
   4   9   4       88.52       92.68     15.45 o 
   5   9   4      115.72      122.06     16.65 o 
   6   9   4      369.48      379.22     24.32 o 
  -4  -8   5       12.22       15.23      9.81 o 
  -3  -8   5        0.78       -4.12     14.61 o 
  -2  -8   5       56.30       46.84     19.49 o 
  -1  -8   5       43.06       50.59     17.80 o 
   0  -8   5      137.16      150.91     16.08 o 
   1  -8   5       87.11       80.38     13.86 o 
  -6  -7   5       35.81       33.03     12.30 o 
  -5  -7   5       51.55       51.91     12.30 o 
  -4  -7   5       22.73       17.97      9.16 o 
  -3  -7   5      273.36      249.03     20.89 o 
  -2  -7   5      522.05      503.55     21.45 o 
  -1  -7   5      155.75      154.53     20.14 o 
   0  -7   5        9.55        6.48      8.69 o 
   1  -7   5      202.81      179.18     15.99 o 
   2  -7   5      232.34      218.96     18.59 o 
   3  -7   5       77.36       79.39     14.19 o 
  -6  -6   5        4.34        6.11     10.12 o 
  -5  -6   5      311.47      321.54     41.88 o 
  -4  -6   5      737.22      767.54     61.18 o 
  -3  -6   5       84.22       83.17      9.15 o 
  -2  -6   5     1085.62     1083.07     34.25 o 
  -1  -6   5     1119.79     1110.90     29.32 o 
   0  -6   5       61.23       66.59     11.48 o 
   1  -6   5      553.29      516.46     23.13 o 
   2  -6   5     1626.16     1543.27     39.92 o 
   3  -6   5      660.30      613.52     31.95 o 
   4  -6   5        2.28        2.81     16.86 o 
  -6  -5   5      163.69      175.38     30.07 o 
  -5  -5   5      418.13      470.56     72.04 o 
  -4  -5   5     2454.69     2494.80    140.93 o 
  -3  -5   5     1663.03     1680.07     46.67 o 
  -2  -5   5        2.98        4.50      4.74 o 
  -1  -5   5      956.19      974.37     19.28 o 
   0  -5   5     1365.34     1374.05     21.96 o 
   1  -5   5        2.99       18.47      9.74 o 
   2  -5   5      990.89      942.63     60.89 o 
   3  -5   5     1630.44     1570.29    126.57 o 
   4  -5   5      327.84      308.41     30.35 o 
   5  -5   5      146.11      153.52     17.46 o 
  -7  -4   5     1475.08     1472.89     57.15 o 
  -6  -4   5       91.88      119.21     13.67 o 
  -5  -4   5      101.86      122.47     10.69 o 
  -4  -4   5     2226.22     2303.07    123.69 o 
  -3  -4   5     5109.19     5041.74    195.35 o 
  -2  -4   5     1711.94     1658.65     51.25 o 
  -1  -4   5      227.20      228.74      9.61 o 
   0  -4   5     3322.46     3312.39     48.87 o 
   1  -4   5     2293.95     2436.19     82.44 o 
   2  -4   5      699.86      717.42     58.36 o 
   3  -4   5      880.19      831.66     78.98 o 
   4  -4   5     1123.01      897.11     41.60 o 
   5  -4   5       56.47       65.20     16.49 o 
   6  -4   5      217.00      222.78     28.10 o 
  -7  -3   5      137.00      139.33     15.62 o 
  -6  -3   5        9.96       10.58     10.87 o 
  -5  -3   5      150.33      176.87     21.24 o 
  -4  -3   5      817.95      846.89     57.54 o 
  -3  -3   5     1767.83     1780.20     77.73 o 
  -2  -3   5      926.17      887.74     25.26 o 
  -1  -3   5       30.60       36.82      4.88 o 
   0  -3   5     2080.98     2076.20     64.44 o 
   1  -3   5     3476.51     3581.00     88.96 o 
   2  -3   5     2196.59     2098.96    149.52 o 
   3  -3   5      100.64      106.80     12.55 o 
   4  -3   5     1170.35     1022.27     39.91 o 
   5  -3   5      281.52      299.53     29.32 o 
   6  -3   5       46.18       55.21     11.43 o 
   7  -3   5       69.34      103.99     23.05 o 
  -7  -2   5       11.61       14.41     10.13 o 
  -6  -2   5      414.45      386.82     20.47 o 
  -5  -2   5     1502.52     1396.37     89.09 o 
  -4  -2   5      802.98      804.78     47.40 o 
  -3  -2   5       22.98       23.75      6.20 o 
  -2  -2   5      842.28      878.20     46.95 o 
  -1  -2   5     1277.92     1179.40     52.49 o 
   0  -2   5     3017.73     3019.70     30.58 o 
   1  -2   5      587.09      564.38     32.60 o 
   2  -2   5       25.92       48.59     14.61 o 
   3  -2   5      188.28      203.21      7.40 o 
   4  -2   5      566.79      542.74     54.62 o 
   5  -2   5        2.83        7.30      6.84 o 
   6  -2   5       79.05       71.80     11.30 o 
   7  -2   5        4.95       10.55      8.99 o 
  -7  -1   5       83.82       84.15     14.51 o 
  -6  -1   5      266.99      271.89     18.26 o 
  -5  -1   5     1908.56     1909.92     39.18 o 
  -4  -1   5     1754.01     1739.68     34.04 o 
  -3  -1   5       24.46       22.05      5.81 o 
  -2  -1   5     4948.18     4780.59     65.51 o 
  -1  -1   5     9598.06     9191.30     76.41 o 
   0  -1   5     7848.21     7860.33    211.74 o 
   1  -1   5       16.82       29.53      9.74 o 
   2  -1   5     5173.70     5104.94    500.46 o 
   3  -1   5     4739.35     5090.29    221.23 o 
   4  -1   5     1600.97     1689.17     96.70 o 
   5  -1   5        1.15        5.14      4.46 o 
   6  -1   5      255.03      279.40     16.11 o 
   7  -1   5      260.19      282.60     26.23 o 
   8  -1   5       30.36       31.10     18.55 o 
  -6   0   5      168.32      163.98     16.76 o 
  -5   0   5      328.38      329.52     19.18 o 
  -4   0   5     1756.23     1726.91     35.64 o 
  -3   0   5      359.14      357.59     32.41 o 
  -2   0   5      772.91      731.35     14.12 o 
  -1   0   5     7904.53     7783.89     93.51 o 
   0   0   5     6651.54     6546.51    121.87 o 
   1   0   5      133.47      129.06     13.61 o 
   2   0   5     7490.23     7319.67    338.85 o 
   3   0   5    12285.22    11550.87    671.21 o 
   4   0   5     5758.46     5534.43    379.62 o 
   5   0   5       74.87       76.31      6.39 o 
   6   0   5     1717.76     1666.08     28.40 o 
   7   0   5     2073.50     2182.39    172.28 o 
   8   0   5      715.88      713.13     58.74 o 
  -6   1   5      711.37      724.37     29.81 o 
  -5   1   5      110.16      122.03     15.65 o 
  -4   1   5      332.75      301.00     17.23 o 
  -3   1   5     1190.06     1202.78     28.60 o 
  -2   1   5     1199.83     1155.82     15.93 o 
  -1   1   5       83.77       87.32      5.63 o 
   0   1   5     3386.68     3318.12     83.96 o 
   1   1   5      871.66      875.77     51.06 o 
   2   1   5      930.77      953.24     22.85 o 
   3   1   5     4829.55     4495.35    168.85 o 
   4   1   5     4754.39     4577.86    310.45 o 
   5   1   5      175.61      181.19     32.23 o 
   6   1   5     1472.25     1481.08     75.86 o 
   7   1   5     3194.74     3303.64    205.53 o 
   8   1   5     1396.09     1334.83     61.18 o 
   9   1   5       31.06       25.01     10.40 o 
  -5   2   5      450.67      454.48     23.69 o 
  -4   2   5       10.30       15.86      9.84 o 
  -3   2   5      463.80      424.42     21.92 o 
  -2   2   5     1637.38     1588.10     49.93 o 
  -1   2   5     1075.68      987.14     34.95 o 
   0   2   5      330.93      344.55      9.71 o 
   1   2   5       70.38       56.78      5.24 o 
   2   2   5      129.25      113.80      6.30 o 
   3   2   5       43.37       50.75      4.72 o 
   4   2   5      332.69      313.44     21.06 o 
   5   2   5       47.08       46.92      6.24 o 
   6   2   5      505.43      510.66     36.10 o 
   7   2   5     1176.01     1214.21    110.07 o 
   8   2   5      445.68      449.74     47.89 o 
   9   2   5       32.47       36.65      9.80 o 
  -5   3   5        0.93        5.28     10.13 o 
  -4   3   5      300.67      285.30     18.94 o 
  -3   3   5      391.55      367.95     40.47 o 
  -2   3   5       50.41       45.60     17.80 o 
  -1   3   5       80.56       85.77     10.08 o 
   0   3   5       32.30       30.19      4.68 o 
   1   3   5        5.21        5.36      3.24 o 
   2   3   5      133.75      136.07     10.81 o 
   3   3   5      156.92      124.59      6.70 o 
   4   3   5      533.13      459.70     17.55 o 
   5   3   5      346.45      322.43     12.76 o 
   6   3   5      147.51      147.17     10.49 o 
   7   3   5       77.52       77.94      9.58 o 
   8   3   5        3.93        1.15      6.75 o 
   9   3   5       37.15       41.79      9.79 o 
  -4   4   5     1158.03     1148.23     36.76 o 
  -3   4   5      951.59      933.29     30.84 o 
  -2   4   5      263.79      247.66     16.88 o 
  -1   4   5     1095.69     1073.50     62.58 o 
   0   4   5     1378.87     1468.98     44.64 o 
   1   4   5      605.79      593.07     13.71 o 
   2   4   5        0.96        4.93      6.84 o 
   3   4   5      282.92      253.94      9.35 o 
   4   4   5        7.28       12.35      3.71 o 
   5   4   5      258.38      275.51     12.56 o 
   6   4   5       11.58        8.56      5.92 o 
   7   4   5       42.84       40.85     11.43 o 
   8   4   5       41.06       38.89      9.14 o 
   9   4   5      232.42      236.16     37.94 o 
  -3   5   5     1219.68     1240.42     37.93 o 
  -2   5   5        0.01        1.60      8.31 o 
  -1   5   5     1426.58     1454.14     35.40 o 
   0   5   5     4442.43     4339.42     55.82 o 
   1   5   5     1820.03     1887.59     46.16 o 
   2   5   5        4.41       16.80     10.23 o 
   3   5   5     1435.46     1430.00     21.23 o 
   4   5   5     2312.47     2323.53     46.09 o 
   5   5   5      577.11      552.42     46.84 o 
   6   5   5      117.07      118.76     11.59 o 
   7   5   5      344.19      315.03     17.01 o 
   8   5   5      135.49      112.99     16.39 o 
   9   5   5       44.08       67.40     11.77 o 
  -2   6   5      302.46      293.40     29.70 o 
  -1   6   5      245.00      251.87     18.27 o 
   0   6   5     2130.73     2031.66     55.46 o 
   1   6   5     2019.34     2115.73     48.84 o 
   2   6   5      187.74      180.74     10.04 o 
   3   6   5      809.82      875.99     68.39 o 
   4   6   5     4297.68     4367.12    224.65 o 
   5   6   5     2227.33     2286.01    207.13 o 
   6   6   5       69.30       68.19     11.15 o 
   7   6   5      498.80      471.70     54.52 o 
   8   6   5      847.75      796.09     86.28 o 
  -1   7   5        1.51        2.36      8.87 o 
   0   7   5      228.28      207.27     16.35 o 
   1   7   5      537.02      510.15     21.86 o 
   2   7   5       63.01       57.38     11.34 o 
   3   7   5      251.43      269.84     17.60 o 
   4   7   5     1854.42     1870.43     41.34 o 
   5   7   5     1044.13     1040.05     49.56 o 
   6   7   5       26.94       32.01     10.04 o 
   7   7   5      387.51      336.98     36.26 o 
   8   7   5      912.47      946.95    150.64 o 
   0   8   5       20.26       13.49     17.05 o 
   1   8   5        5.88       19.11     17.24 o 
   2   8   5       23.03       27.73     17.43 o 
   3   8   5      175.62      169.48     16.54 o 
   4   8   5      243.17      232.60     18.88 o 
   5   8   5       56.26       51.77     12.55 o 
   6   8   5       47.32       47.00     11.92 o 
   7   8   5      384.27      377.77     23.47 o 
   3   9   5      159.99      150.25     17.54 o 
   4   9   5      118.83      112.90     19.58 o 
   5   9   5       11.54       13.55     12.08 o 
  -3  -8   6      264.53      208.91     29.42 o 
  -2  -8   6      590.98      531.93     40.66 o 
  -1  -8   6      199.94      187.37     26.42 o 
   0  -8   6       34.61       33.02     11.56 o 
   1  -8   6      405.08      361.35     22.52 o 
  -5  -7   6      306.72      327.95     26.42 o 
  -4  -7   6       17.63       26.98     17.80 o 
  -3  -7   6      181.29      187.18     27.36 o 
  -2  -7   6      477.47      459.68     23.53 o 
  -1  -7   6      384.37      392.25     21.69 o 
   0  -7   6      110.53      128.00     15.27 o 
   1  -7   6       45.69       39.74     13.30 o 
   2  -7   6      196.33      165.82     17.61 o 
   3  -7   6       53.83       44.70     13.39 o 
  -5  -6   6       35.99       43.77     11.48 o 
  -4  -6   6      574.96      582.21     27.54 o 
  -3  -6   6     1051.52     1032.85     23.75 o 
  -2  -6   6      191.02      182.26     15.90 o 
  -1  -6   6        1.51       10.76      8.39 o 
   0  -6   6      180.91      176.23     15.82 o 
   1  -6   6      105.62       96.09     13.54 o 
   2  -6   6       17.77       13.07      9.45 o 
   3  -6   6        0.36       -2.90      9.45 o 
   4  -6   6        4.20        4.61      9.76 o 
  -6  -5   6      531.45      555.65     51.34 o 
  -5  -5   6      187.45      194.85     16.45 o 
  -4  -5   6     2059.42     2146.49     48.10 o 
  -3  -5   6     2984.34     3039.24     76.53 o 
  -2  -5   6      586.06      575.74     16.70 o 
  -1  -5   6      446.74      442.83     20.17 o 
   0  -5   6     3811.43     3969.92    106.89 o 
   1  -5   6     1402.94     1408.13     35.55 o 
   2  -5   6       57.91       40.50     10.71 o 
   3  -5   6      244.14      229.66     18.33 o 
   4  -5   6      559.10      501.63     41.69 o 
   5  -5   6      105.78      119.66     23.05 o 
  -6  -4   6      730.29      726.88     28.15 o 
  -5  -4   6        3.12       16.09      7.38 o 
  -4  -4   6     1066.65     1001.27     23.30 o 
  -3  -4   6     3474.45     3474.78     96.47 o 
  -2  -4   6     1896.77     1893.07     44.81 o 
  -1  -4   6      117.58      113.70      8.03 o 
   0  -4   6     4834.10     5194.32     61.66 o 
   1  -4   6     4769.78     5137.19    173.41 o 
   2  -4   6     1006.11      863.74     31.38 o 
   3  -4   6       30.11       35.18     10.20 o 
   4  -4   6     2256.36     2200.68    173.78 o 
   5  -4   6     1533.38     1505.38    138.28 o 
   6  -4   6       91.15       80.41     13.98 o 
  -6  -3   6      273.39      264.21     18.46 o 
  -5  -3   6      369.12      362.37     26.98 o 
  -4  -3   6       67.61       71.33     11.25 o 
  -3  -3   6      521.97      520.19     17.86 o 
  -2  -3   6      493.03      474.04     14.24 o 
  -1  -3   6      121.63      119.59      7.85 o 
   0  -3   6      803.04      825.82     24.50 o 
   1  -3   6     4122.50     4226.77    148.86 o 
   2  -3   6     2120.25     2139.52    140.81 o 
   3  -3   6      221.52      185.07     17.99 o 
   4  -3   6     2364.52     2363.15    277.96 o 
   5  -3   6     2737.36     2738.78    248.82 o 
   6  -3   6      690.07      665.79     56.21 o 
   7  -3   6       24.44       26.04     15.18 o 
  -6  -2   6       51.90       51.58     11.78 o 
  -5  -2   6      429.92      410.62     20.39 o 
  -4  -2   6      655.88      651.90     69.97 o 
  -3  -2   6      265.09      253.86     21.24 o 
  -2  -2   6       66.65       68.51      6.84 o 
  -1  -2   6      276.47      281.48     10.26 o 
   0  -2   6      273.19      336.92     16.13 o 
   1  -2   6      128.30      138.72     22.11 o 
   2  -2   6      184.65      175.18     12.39 o 
   3  -2   6        2.41        3.93      5.70 o 
   4  -2   6      612.71      571.07     38.60 o 
   5  -2   6     1120.83     1115.65    136.96 o 
   6  -2   6      371.70      366.98     46.84 o 
   7  -2   6        2.97        0.21      8.33 o 
  -6  -1   6      198.76      200.32     18.06 o 
  -5  -1   6      142.53      134.07     14.47 o 
  -4  -1   6        1.76       -2.23      6.81 o 
  -3  -1   6        8.09        7.87      4.77 o 
  -2  -1   6       10.40       12.87      4.53 o 
  -1  -1   6        1.41        2.33      3.63 o 
   0  -1   6      199.46      197.31     10.29 o 
   1  -1   6      162.98      160.50     17.65 o 
   2  -1   6      607.70      525.35     33.82 o 
   3  -1   6      490.34      474.98     39.07 o 
   4  -1   6       80.55       72.44      9.63 o 
   5  -1   6       10.84        8.44      6.72 o 
   6  -1   6      119.73      118.96     14.71 o 
   7  -1   6      135.21      139.81     14.46 o 
   8  -1   6      244.51      259.74     26.89 o 
  -6   0   6     1068.32     1083.76     36.19 o 
  -5   0   6      318.66      292.55     19.41 o 
  -4   0   6      472.38      461.78     21.11 o 
  -3   0   6     2050.69     1976.98     83.75 o 
  -2   0   6      983.17      981.56     17.79 o 
  -1   0   6      118.06      100.36      6.75 o 
   0   0   6      367.86      357.38     14.41 o 
   1   0   6      703.72      697.41     53.75 o 
   2   0   6       14.08       16.21      2.79 o 
   3   0   6      426.55      419.17     31.58 o 
   4   0   6      566.94      511.52     30.82 o 
   5   0   6        9.06        9.76      6.22 o 
   6   0   6      327.73      319.59     34.29 o 
   7   0   6      595.10      614.41     76.63 o 
   8   0   6      317.30      317.17     20.61 o 
  -5   1   6      765.48      752.16     29.21 o 
  -4   1   6      193.55      185.45     15.47 o 
  -3   1   6     3930.70     3882.48    131.16 o 
  -2   1   6     4620.76     4602.99    149.24 o 
  -1   1   6     2989.80     3006.95    124.87 o 
   0   1   6      461.58      420.08     18.28 o 
   1   1   6     5261.93     5300.69    304.52 o 
   2   1   6     4172.72     4050.22    128.72 o 
   3   1   6      173.89      165.29      6.95 o 
   4   1   6      376.85      343.17     20.16 o 
   5   1   6      790.56      770.40     43.44 o 
   6   1   6       89.81       83.60      7.96 o 
   7   1   6      351.27      371.57     35.32 o 
   8   1   6      364.36      385.23     54.71 o 
  -5   2   6      378.84      375.57     23.17 o 
  -4   2   6       78.55       83.75     13.58 o 
  -3   2   6     1281.25     1266.98     49.56 o 
  -2   2   6     4333.15     4382.35    213.22 o 
  -1   2   6     3098.27     3068.71     73.75 o 
   0   2   6       32.59       28.66      4.65 o 
   1   2   6     5852.89     5660.75    263.03 o 
   2   2   6    10270.31    10293.70    324.12 o 
   3   2   6     3596.80     3497.41     80.12 o 
   4   2   6       76.98       89.02     15.73 o 
   5   2   6     2276.64     2213.53    113.27 o 
   6   2   6     1927.01     1870.93    107.24 o 
   7   2   6      116.97      125.09      9.31 o 
   8   2   6      114.78      105.84     13.96 o 
   9   2   6      108.22      117.85     19.67 o 
  -4   3   6      207.22      202.28     18.25 o 
  -3   3   6       83.87       75.42     12.51 o 
  -2   3   6      548.43      511.19     21.64 o 
  -1   3   6      318.86      314.17     16.73 o 
   0   3   6       22.80       20.71      5.06 o 
   1   3   6     1571.98     1559.20     61.23 o 
   2   3   6     4630.16     4657.13    174.38 o 
   3   3   6     2387.62     2366.41     58.39 o 
   4   3   6      559.93      521.96     22.78 o 
   5   3   6     1498.65     1463.31     82.23 o 
   6   3   6     2439.92     2476.45    146.01 o 
   7   3   6      952.18      958.37     61.87 o 
   8   3   6        5.54        4.19      7.21 o 
   9   3   6      170.64      192.26     28.57 o 
  -4   4   6       14.34       13.89     10.38 o 
  -3   4   6       78.84       72.80     13.10 o 
  -2   4   6        6.83        5.47      8.17 o 
  -1   4   6       86.21       82.25     14.80 o 
   0   4   6      533.15      540.35     21.04 o 
   1   4   6      628.54      611.67     15.01 o 
   2   4   6      214.94      234.87     46.48 o 
   3   4   6       14.72       18.95      4.60 o 
   4   4   6     1317.02     1261.55     32.99 o 
   5   4   6      770.20      737.29     36.88 o 
   6   4   6      723.38      671.47     21.42 o 
   7   4   6      372.64      367.56     17.68 o 
   8   4   6       93.46       82.82     15.74 o 
   9   4   6      352.29      349.31     39.82 o 
  -3   5   6      267.93      263.70     20.93 o 
  -2   5   6      122.40      116.11     15.32 o 
  -1   5   6      106.46      117.46     14.38 o 
   0   5   6      965.69      924.46     28.46 o 
   1   5   6     1170.55     1176.01     38.40 o 
   2   5   6       20.39       12.42      4.84 o 
   3   5   6      804.90      779.37     17.32 o 
   4   5   6     1725.68     1639.83     54.52 o 
   5   5   6     1301.07     1233.81     43.84 o 
   6   5   6      101.78       76.26     14.99 o 
   7   5   6       36.46       29.11      8.07 o 
   8   5   6      783.45      793.74     83.10 o 
  -2   6   6      637.27      674.56     47.31 o 
  -1   6   6      173.24      185.62     17.36 o 
   0   6   6      103.83       92.38     12.99 o 
   1   6   6      839.81      856.45     26.79 o 
   2   6   6      155.68      184.77     11.36 o 
   3   6   6       86.17       93.55     12.00 o 
   4   6   6     1038.56     1047.71     31.01 o 
   5   6   6     1206.32     1179.92    115.23 o 
   6   6   6       72.69       65.60     11.52 o 
   7   6   6      325.34      332.07     45.06 o 
   8   6   6     1181.28     1146.64    127.88 o 
   0   7   6       67.44       85.50     13.48 o 
   1   7   6      185.06      191.34     15.60 o 
   2   7   6      696.67      664.40     57.15 o 
   3   7   6      265.19      315.45     19.14 o 
   4   7   6       26.27       38.11     10.91 o 
   5   7   6      338.84      315.48     22.67 o 
   6   7   6      119.14      112.77     14.62 o 
   7   7   6       59.75       69.23     12.51 o 
   8   7   6      475.45      522.57     34.85 o 
   1   8   6       17.91       35.97     19.11 o 
   2   8   6      261.38      299.97     33.91 o 
   3   8   6      472.41      548.02     33.44 o 
   4   8   6      125.32      141.95     16.15 o 
   5   8   6       51.70       51.82     12.74 o 
   6   8   6      105.93      101.03     15.70 o 
  -3  -7   7        1.95       -1.12     14.61 o 
  -2  -7   7      283.32      270.92     19.94 o 
  -1  -7   7      856.77      889.07     32.17 o 
   0  -7   7      333.85      373.50     27.54 o 
   1  -7   7       47.30       39.92     12.24 o 
   2  -7   7      721.13      689.38     30.99 o 
  -4  -6   7       18.67       15.93     15.36 o 
  -3  -6   7       14.49       14.80      9.63 o 
  -2  -6   7       18.51       24.08     10.05 o 
  -1  -6   7      155.79      148.57     16.11 o 
   0  -6   7       97.74       95.61     14.41 o 
   1  -6   7       10.88       11.04      9.79 o 
   2  -6   7      130.91      120.10     16.22 o 
   3  -6   7      264.46      261.69     21.18 o 
  -5  -5   7       28.89       33.28     10.79 o 
  -4  -5   7        3.00        3.65      6.75 o 
  -3  -5   7       19.51       14.84      8.94 o 
  -2  -5   7        3.89        5.88      8.30 o 
  -1  -5   7       25.28       36.49     10.24 o 
   0  -5   7      200.80      198.69     16.89 o 
   1  -5   7      741.52      734.72     27.95 o 
   2  -5   7       10.41       24.54     16.77 o 
   3  -5   7       26.41       11.26      9.95 o 
   4  -5   7       43.83       58.93     13.31 o 
   5  -5   7       77.72       65.73     14.57 o 
  -5  -4   7      995.67     1014.30     34.29 o 
  -4  -4   7      749.92      782.11     50.31 o 
  -3  -4   7       40.82       42.43      7.61 o 
  -2  -4   7      723.57      705.75     77.29 o 
  -1  -4   7      222.55      241.80     16.41 o 
   0  -4   7       62.26       46.51      9.80 o 
   1  -4   7     1244.33     1225.76     33.71 o 
   2  -4   7      132.81      148.23     15.30 o 
   3  -4   7       24.28       24.58     10.38 o 
   4  -4   7      382.53      386.12     53.49 o 
   5  -4   7      578.56      570.16     65.67 o 
   6  -4   7      159.59      135.15     17.15 o 
  -5  -3   7     2263.82     2354.64     47.55 o 
  -4  -3   7     2634.94     2874.98    172.33 o 
  -3  -3   7       65.97       69.51      8.58 o 
  -2  -3   7     1845.02     1937.24    107.74 o 
  -1  -3   7     3126.60     3149.27    209.01 o 
   0  -3   7     1572.09     1660.61     36.55 o 
   1  -3   7       12.79       12.33      7.60 o 
   2  -3   7     1164.91     1145.06     60.99 o 
   3  -3   7      718.04      713.31     89.37 o 
   4  -3   7       11.36       10.40      8.74 o 
   5  -3   7      549.19      559.89     71.67 o 
   6  -3   7      499.30      459.33     24.40 o 
  -5  -2   7     1227.60     1309.74     46.65 o 
  -4  -2   7     2191.58     2227.24     72.23 o 
  -3  -2   7      673.05      714.43     33.43 o 
  -2  -2   7      779.33      826.27     47.88 o 
  -1  -2   7     4163.22     4376.47    153.15 o 
   0  -2   7     5568.46     5524.84     59.95 o 
   1  -2   7      838.60      809.22     61.64 o 
   2  -2   7     1026.48     1008.71     80.66 o 
   3  -2   7     2931.52     2655.91    199.08 o 
   4  -2   7     1579.79     1596.30    167.79 o 
   5  -2   7        7.38        3.81      7.74 o 
   6  -2   7      437.81      427.80     33.07 o 
   7  -2   7      491.07      532.38     37.47 o 
  -5  -1   7      125.23      123.45     15.46 o 
  -4  -1   7      421.79      407.48     21.11 o 
  -3  -1   7       11.52       15.74      7.82 o 
  -2  -1   7      322.08      327.79     17.69 o 
  -1  -1   7     1716.09     1787.31     51.45 o 
   0  -1   7     2880.15     3020.65    200.48 o 
   1  -1   7      730.90      674.78     20.27 o 
   2  -1   7      273.41      289.36     24.64 o 
   3  -1   7     2617.23     2623.70    230.09 o 
   4  -1   7     2215.95     2099.94    304.66 o 
   5  -1   7      353.03      344.60     37.57 o 
   6  -1   7      132.00      131.08     19.02 o 
   7  -1   7      510.87      609.02     81.60 o 
  -5   0   7       30.89       40.13     11.45 o 
  -4   0   7       16.01       15.26      9.17 o 
  -3   0   7     1038.05     1011.80     40.10 o 
  -2   0   7      922.60      944.87     26.55 o 
  -1   0   7      345.63      345.67     13.55 o 
   0   0   7        5.06        5.84      4.20 o 
   1   0   7      382.18      416.13     31.35 o 
   2   0   7     1698.92     1616.23     38.50 o 
   3   0   7     1262.14     1212.97     70.26 o 
   4   0   7      484.74      498.97     52.09 o 
   5   0   7       39.11       40.33      8.67 o 
   6   0   7      213.37      229.62     15.95 o 
   7   0   7      381.88      406.72     78.51 o 
   8   0   7      136.02      162.00     26.04 o 
  -5   1   7      286.07      290.65     21.38 o 
  -4   1   7       19.80       20.79     10.05 o 
  -3   1   7      574.59      575.20     23.81 o 
  -2   1   7     1627.05     1596.40     95.37 o 
  -1   1   7      431.68      419.21     22.42 o 
   0   1   7      340.75      317.05     30.57 o 
   1   1   7     3430.07     3487.12    242.24 o 
   2   1   7     3894.92     3961.01    131.36 o 
   3   1   7     1246.19     1184.27     17.29 o 
   4   1   7       71.75       64.59      8.81 o 
   5   1   7     1122.39     1163.33    136.50 o 
   6   1   7     1539.08     1392.10     95.74 o 
   7   1   7      794.65      813.92     69.61 o 
   8   1   7        0.87        5.89      8.41 o 
  -4   2   7      602.15      577.18     30.07 o 
  -3   2   7       82.75       95.95     13.67 o 
  -2   2   7      590.16      604.25     32.70 o 
  -1   2   7     1408.95     1386.22     76.16 o 
   0   2   7      114.02      106.42      7.63 o 
   1   2   7     1173.35     1176.45     88.14 o 
   2   2   7     1941.62     1937.51     70.80 o 
   3   2   7     2824.53     2801.03     56.46 o 
   4   2   7       21.29       29.48      4.83 o 
   5   2   7     2720.59     2681.00     93.31 o 
   6   2   7     3022.01     3138.03    236.27 o 
   7   2   7     1127.72     1163.90    131.34 o 
   8   2   7       26.40       28.85      9.60 o 
  -4   3   7      811.49      829.28     55.84 o 
  -3   3   7      902.58      919.84     63.80 o 
  -2   3   7       57.84       56.64     11.33 o 
  -1   3   7      655.80      642.13     24.22 o 
   0   3   7     1345.01     1268.30     96.05 o 
   1   3   7      239.82      221.87     13.07 o 
   2   3   7      139.40      143.24     13.62 o 
   3   3   7     1808.64     1834.54     56.61 o 
   4   3   7      209.84      192.38      9.23 o 
   5   3   7     1282.50     1255.61     57.74 o 
   6   3   7     1383.53     1363.95     53.86 o 
   7   3   7      677.19      651.84     21.42 o 
   8   3   7        1.84       10.31     11.62 o 
  -3   4   7      526.44      514.07     26.47 o 
  -2   4   7      189.03      191.71     17.32 o 
  -1   4   7       40.98       39.28     10.03 o 
   0   4   7     1522.96     1579.52     46.56 o 
   1   4   7     1068.71     1012.30     54.34 o 
   2   4   7      142.38      138.27      9.30 o 
   3   4   7       65.78       66.58      7.21 o 
   4   4   7      325.30      303.40     12.22 o 
   5   4   7        8.91       12.03      4.81 o 
   6   4   7        9.01        9.79      6.46 o 
   7   4   7       91.60       87.15     11.52 o 
   8   4   7        3.11        6.48      8.16 o 
  -2   5   7       23.45       24.13     11.18 o 
  -1   5   7      105.83      113.64     14.78 o 
   0   5   7      434.20      427.51     38.78 o 
   1   5   7      164.33      172.35     14.76 o 
   2   5   7       22.01       23.36      5.73 o 
   3   5   7       11.86       10.77      5.30 o 
   4   5   7      208.16      210.40     15.32 o 
   5   5   7      194.63      155.17     13.31 o 
   6   5   7      107.94       94.31     11.33 o 
   7   5   7        8.58       11.62     10.31 o 
   8   5   7        8.49       13.21      8.21 o 
  -1   6   7      548.29      543.53     47.87 o 
   0   6   7      175.45      179.13     16.71 o 
   1   6   7       15.31       12.65      8.51 o 
   2   6   7      403.09      426.51     25.38 o 
   3   6   7      490.59      543.18     26.98 o 
   4   6   7      269.70      245.22     17.32 o 
   5   6   7       24.16       27.67      9.50 o 
   6   6   7        9.95        9.66      8.26 o 
   7   6   7       32.11       21.68      9.07 o 
   8   6   7       21.46       10.51      9.06 o 
   1   7   7       10.26       11.24      9.28 o 
   2   7   7      775.44      819.54     51.15 o 
   3   7   7     1147.00     1216.10     34.70 o 
   4   7   7      567.70      610.46     53.31 o 
   5   7   7        1.99        1.64      8.98 o 
   6   7   7      360.91      355.30     21.92 o 
   7   7   7      491.16      490.22     26.42 o 
   3   8   7      801.69      812.61     53.21 o 
   4   8   7      530.80      540.69     26.74 o 
   5   8   7        1.13        0.47     10.53 o 
  -2  -7   8       76.29      111.11     24.17 o 
  -1  -7   8      135.05      135.01     17.29 o 
   0  -7   8      663.45      672.18     45.25 o 
  -3  -6   8     1203.11     1302.60     39.08 o 
  -2  -6   8      858.72      904.95     32.51 o 
  -1  -6   8      103.16      104.86     15.76 o 
   0  -6   8     1004.56     1029.88     61.27 o 
   1  -6   8     1129.72     1190.56     37.83 o 
   2  -6   8      134.01      162.43     18.35 o 
   3  -6   8      103.52      100.85     16.85 o 
  -4  -5   8      164.59      186.31     17.52 o 
  -3  -5   8      594.82      601.77     26.45 o 
  -2  -5   8      384.62      399.91     22.26 o 
  -1  -5   8       56.74       60.52     11.96 o 
   0  -5   8      714.21      700.46     28.22 o 
   1  -5   8      960.89      964.62     33.19 o 
   2  -5   8      340.02      359.12     24.45 o 
   3  -5   8       15.85       18.87     11.39 o 
   4  -5   8      165.51      167.18     19.42 o 
  -4  -4   8      288.93      282.87     40.56 o 
  -3  -4   8      177.26      178.57     16.80 o 
  -2  -4   8      114.38      132.40     14.56 o 
  -1  -4   8      585.12      592.98     25.01 o 
   0  -4   8      491.59      478.14     42.44 o 
   1  -4   8      176.02      151.20     15.76 o 
   2  -4   8       15.46       18.76      9.76 o 
   3  -4   8       27.45       31.38     11.16 o 
   4  -4   8      102.15       92.21     14.64 o 
   5  -4   8       44.03       47.29     13.10 o 
  -5  -3   8      463.37      491.64     25.50 o 
  -4  -3   8      809.16      837.08     60.89 o 
  -3  -3   8      294.93      319.48     15.22 o 
  -2  -3   8      649.87      654.26     72.04 o 
  -1  -3   8     2709.15     2780.26    191.77 o 
   0  -3   8     1949.45     1994.15     41.93 o 
   1  -3   8      181.95      176.56     16.96 o 
   2  -3   8      631.99      614.45     46.94 o 
   3  -3   8     1193.68     1208.58     72.70 o 
   4  -3   8      752.34      755.14     97.15 o 
   5  -3   8        8.52        8.57      9.82 o 
   6  -3   8       45.34       63.52     13.44 o 
  -5  -2   8        3.41        3.94      9.93 o 
  -4  -2   8      524.22      542.62     24.96 o 
  -3  -2   8      722.48      765.45     38.54 o 
  -2  -2   8        7.04        4.61      5.67 o 
  -1  -2   8     1603.11     1550.18     34.37 o 
   0  -2   8     2896.23     2768.33     45.50 o 
   1  -2   8      718.83      650.30     23.65 o 
   2  -2   8      455.93      439.06     21.36 o 
   3  -2   8     3181.80     3229.29    326.49 o 
   4  -2   8     2541.18     2599.95    219.97 o 
   5  -2   8      325.26      302.09     35.88 o 
   6  -2   8      176.76      211.41     22.86 o 
   7  -2   8      700.09      749.17     89.28 o 
  -4  -1   8       28.94       22.47     10.33 o 
  -3  -1   8      953.02      960.04     32.79 o 
  -2  -1   8      925.61      960.49     44.90 o 
  -1  -1   8       22.07       58.46     29.85 o 
   0  -1   8      428.01      427.69     18.11 o 
   1  -1   8      995.58      870.30     76.54 o 
   2  -1   8       11.82        8.60      6.93 o 
   3  -1   8     1181.50     1173.06     83.75 o 
   4  -1   8     1880.35     1828.07    263.81 o 
   5  -1   8      537.47      509.79     75.51 o 
   6  -1   8       78.47       75.22     15.93 o 
   7  -1   8      858.35      948.09    119.54 o 
  -4   0   8       22.85       25.47     10.75 o 
  -3   0   8      382.71      393.19     21.24 o 
  -2   0   8      865.73      866.51     27.52 o 
  -1   0   8      809.94      815.29     36.31 o 
   0   0   8       39.91       53.18      7.74 o 
   1   0   8      185.55      165.14     11.65 o 
   2   0   8      406.95      355.58     16.22 o 
   3   0   8       20.03       17.14      6.76 o 
   4   0   8       83.50       88.24     11.43 o 
   5   0   8       41.09       50.92      9.86 o 
   6   0   8        7.80        5.76      7.79 o 
   7   0   8      300.31      319.65     27.54 o 
  -4   1   8      100.30      106.60     15.71 o 
  -3   1   8      195.41      174.46     17.02 o 
  -2   1   8      200.84      208.00     31.57 o 
  -1   1   8      101.62      105.58     17.24 o 
   0   1   8       41.43       40.69      6.28 o 
   1   1   8       28.68       29.82      6.09 o 
   2   1   8      135.25      127.11     10.33 o 
   3   1   8      343.56      330.14     15.43 o 
   4   1   8       94.11       80.75      9.87 o 
   5   1   8       42.79       43.67      8.94 o 
   6   1   8        1.79       -1.16      7.02 o 
   7   1   8       34.74       31.71      9.54 o 
   8   1   8       30.06       20.07     10.07 o 
  -3   2   8      772.99      786.05     58.55 o 
  -2   2   8       75.20       74.73     12.70 o 
  -1   2   8      341.58      337.72     21.55 o 
   0   2   8     1355.61     1388.40     56.48 o 
   1   2   8      383.88      349.21     34.39 o 
   2   2   8       84.34       85.81      7.82 o 
   3   2   8       83.59       70.04      6.97 o 
   4   2   8      245.83      224.58     15.55 o 
   5   2   8       30.28       26.81      7.29 o 
   6   2   8       20.35       19.57      7.90 o 
   7   2   8       17.84       20.50      8.87 o 
   8   2   8        7.33       -4.97      9.27 o 
  -3   3   8     1268.27     1275.42     73.73 o 
  -2   3   8      146.55      127.11     15.32 o 
  -1   3   8      328.62      313.14     23.89 o 
   0   3   8     2654.74     2632.36     48.15 o 
   1   3   8     3189.71     3255.68    152.76 o 
   2   3   8      438.12      412.69     14.39 o 
   3   3   8      178.22      168.78     10.28 o 
   4   3   8     2556.59     2522.68     97.95 o 
   5   3   8     1153.41     1148.74     61.27 o 
   6   3   8       68.04       70.41      9.97 o 
   7   3   8       79.10       80.19     17.61 o 
   8   3   8      140.25      114.48     21.17 o 
  -2   4   8      354.39      369.67     35.13 o 
  -1   4   8        0.11       -2.55      7.79 o 
   0   4   8     1090.44     1123.44     74.95 o 
   1   4   8     2768.23     2758.51     94.00 o 
   2   4   8      670.05      628.44     57.81 o 
   3   4   8      351.81      339.13     24.25 o 
   4   4   8     2740.91     2849.19     53.50 o 
   5   4   8     2467.47     2646.42    156.26 o 
   6   4   8      422.23      425.96     19.86 o 
   7   4   8      143.47      155.33     20.99 o 
  -1   5   8       24.25       35.83     14.52 o 
   0   5   8       72.80       70.58     12.82 o 
   1   5   8      510.60      475.24     45.16 o 
   2   5   8      189.56      202.70     15.74 o 
   3   5   8       85.93       76.86      8.73 o 
   4   5   8     1064.01     1058.60     41.91 o 
   5   5   8     1273.54     1224.41     31.92 o 
   6   5   8      190.85      207.67     14.89 o 
   7   5   8      120.63      109.27     13.10 o 
   8   5   8      746.53      717.43     40.10 o 
   0   6   8        4.71        9.03     10.05 o 
   1   6   8       11.47        3.41      8.45 o 
   2   6   8       19.16       21.76      9.23 o 
   3   6   8       98.03       99.43     13.56 o 
   4   6   8      234.03      236.79     22.02 o 
   5   6   8      119.46      121.66     14.20 o 
   6   6   8        2.01        1.08      7.94 o 
   7   6   8      217.95      212.22     17.29 o 
   2   7   8       24.42       23.05     19.11 o 
   3   7   8      153.13      151.05     28.95 o 
   4   7   8       66.63       69.95     13.72 o 
   5   7   8        7.31        5.06      9.36 o 
   6   7   8       83.78       84.05     14.38 o 
  -1  -6   9       96.44       96.60     18.55 o 
   0  -6   9      182.37      201.87     20.70 o 
   1  -6   9     1258.02     1237.03     40.38 o 
  -3  -5   9        9.86       16.55     10.66 o 
  -2  -5   9      429.36      429.10     24.40 o 
  -1  -5   9      358.89      360.32     30.17 o 
   0  -5   9        6.18        6.54     10.18 o 
   1  -5   9      781.93      755.31     30.68 o 
   2  -5   9      912.56      944.30     35.36 o 
   3  -5   9      194.33      215.04     19.74 o 
  -3  -4   9      169.38      189.63     17.97 o 
  -2  -4   9       13.34       11.37      9.97 o 
  -1  -4   9      108.65      129.57     16.02 o 
   0  -4   9      117.90      132.01     16.77 o 
   1  -4   9       15.37       18.12     10.46 o 
   2  -4   9      108.55      111.45     15.43 o 
   3  -4   9      109.55      113.03     16.52 o 
   4  -4   9       29.11       21.26     11.83 o 
  -3  -3   9        1.91        6.95      9.14 o 
  -2  -3   9       27.13       35.34     10.80 o 
  -1  -3   9       20.96       20.18      9.79 o 
   0  -3   9       19.99       32.46     10.60 o 
   1  -3   9       54.47       54.28     11.59 o 
   2  -3   9       45.47       40.50     11.19 o 
   3  -3   9       46.92       32.60     11.13 o 
   4  -3   9       26.20       23.04     10.52 o 
   5  -3   9       13.69       19.59     10.91 o 
  -4  -2   9        3.22        2.25     13.49 o 
  -3  -2   9      564.90      571.84     35.79 o 
  -2  -2   9     1075.21     1123.78     34.94 o 
  -1  -2   9      212.74      217.20     16.29 o 
   0  -2   9       39.83       35.68      9.60 o 
   1  -2   9      251.02      265.48     41.31 o 
   2  -2   9      141.38      134.78     14.09 o 
   3  -2   9        8.27        1.19      7.76 o 
   4  -2   9      144.54      142.81     21.73 o 
   5  -2   9       65.80       74.19     13.52 o 
   6  -2   9       16.43       19.03     10.92 o 
  -3  -1   9      868.32      951.19    100.15 o 
  -2  -1   9     2636.27     2601.21     67.08 o 
  -1  -1   9     1821.39     1777.42     36.35 o 
   0  -1   9        0.35       -0.99      6.69 o 
   1  -1   9     1366.24     1321.47     40.19 o 
   2  -1   9     2266.44     2309.77     74.48 o 
   3  -1   9      689.02      653.99     24.54 o 
   4  -1   9      193.28      168.24     29.14 o 
   5  -1   9      404.58      436.53     48.72 o 
   6  -1   9      169.86      203.80     25.58 o 
   7  -1   9        0.49        2.76      9.80 o 
  -3   0   9      204.32      210.04     18.83 o 
  -2   0   9     1504.75     1648.97    116.26 o 
  -1   0   9     2854.67     2919.43     43.95 o 
   0   0   9      147.24      156.94     12.62 o 
   1   0   9     1546.03     1342.08    202.73 o 
   2   0   9     3606.58     3645.99     96.31 o 
   3   0   9     2271.17     2326.16    185.87 o 
   4   0   9       17.79       16.19      8.26 o 
   5   0   9      555.43      615.24     60.24 o 
   6   0   9      887.42     1008.52    102.58 o 
   7   0   9      284.79      292.81     20.71 o 
  -3   1   9        1.10       -0.65     10.27 o 
  -2   1   9      129.15      128.78     23.61 o 
  -1   1   9      512.24      544.55     56.49 o 
   0   1   9       17.32       21.97      6.47 o 
   1   1   9     1013.08      968.19     36.16 o 
   2   1   9      984.82      949.07     50.31 o 
   3   1   9     1247.52     1220.19     78.69 o 
   4   1   9      142.64      144.35     13.18 o 
   5   1   9      527.19      562.98     45.34 o 
   6   1   9     1128.18     1276.67    147.08 o 
   7   1   9      693.02      704.68     69.33 o 
  -2   2   9        8.33        3.05      9.08 o 
  -1   2   9       61.17       71.42     12.42 o 
   0   2   9      150.44      154.72     21.73 o 
   1   2   9      448.69      470.81     34.61 o 
   2   2   9       15.59       13.42      6.75 o 
   3   2   9       11.23        8.43      6.67 o 
   4   2   9       71.68       68.02     10.16 o 
   5   2   9      586.26      609.82     35.22 o 
   6   2   9      619.25      681.02     47.40 o 
   7   2   9      229.63      234.53     16.89 o 
  -2   3   9      167.71      169.21     18.05 o 
  -1   3   9       20.21       27.88     12.27 o 
   0   3   9      222.75      230.58     21.55 o 
   1   3   9      395.14      396.37     34.51 o 
   2   3   9       88.42       93.25      9.29 o 
   3   3   9      138.31      131.98     11.59 o 
   4   3   9      680.98      693.25     39.35 o 
   5   3   9      823.45      859.01     50.03 o 
   6   3   9      250.84      266.49     19.67 o 
   7   3   9        1.58      -11.05     11.05 o 
  -1   4   9      301.41      326.69     30.17 o 
   0   4   9       11.92       18.55     10.29 o 
   1   4   9      257.69      261.65     18.96 o 
   2   4   9      381.22      380.30     16.71 o 
   3   4   9        6.80        6.86      6.04 o 
   4   4   9      305.81      330.13     14.66 o 
   5   4   9      777.50      802.38     66.89 o 
   6   4   9      192.69      190.55     22.11 o 
   7   4   9       14.23       23.23     12.74 o 
   0   5   9      428.93      468.84     48.25 o 
   1   5   9        6.08        6.36      9.42 o 
   2   5   9      423.93      440.88     23.09 o 
   3   5   9      471.74      502.67     17.71 o 
   4   5   9       29.98       30.95      7.10 o 
   5   5   9      128.49      124.53     13.71 o 
   6   5   9      160.41      159.07     20.80 o 
   7   5   9        2.20        5.62     11.62 o 
   2   6   9      270.55      302.77     20.19 o 
   3   6   9      505.76      557.86     25.88 o 
   4   6   9      282.10      279.93     19.58 o 
   5   6   9       24.03       30.93     10.22 o 
   6   6   9      106.88      104.71     13.86 o 
   0  -5  10      750.39      803.85     33.37 o 
   1  -5  10       31.50       31.26     12.57 o 
  -2  -4  10        5.10        1.95     10.32 o 
  -1  -4  10      947.32     1034.26     36.09 o 
   0  -4  10     1523.29     1639.23     44.55 o 
   1  -4  10      543.53      580.79     28.22 o 
   2  -4  10       66.29       63.91     14.05 o 
   3  -4  10      768.59      852.42     44.87 o 
  -2  -3  10        1.71        5.20      9.57 o 
  -1  -3  10      309.25      315.92     21.19 o 
   0  -3  10      641.67      667.65     28.28 o 
   1  -3  10      351.94      362.86     22.65 o 
   2  -3  10        1.23        4.19      9.65 o 
   3  -3  10      452.02      437.44     26.98 o 
   4  -3  10      734.18      762.54     52.09 o 
  -2  -2  10      194.30      207.60     25.67 o 
  -1  -2  10      190.42      188.13     16.09 o 
   0  -2  10       22.98       20.89      9.85 o 
   1  -2  10       44.06       54.54     11.12 o 
   2  -2  10       79.58      108.19     14.88 o 
   3  -2  10      399.32      392.52     22.32 o 
   4  -2  10      226.12      205.55     18.68 o 
   5  -2  10        9.92       10.19     10.10 o 
  -2  -1  10      303.33      304.66     27.73 o 
  -1  -1  10      259.30      256.80     17.38 o 
   0  -1  10       22.67       13.97      8.47 o 
   1  -1  10      457.90      470.85     28.39 o 
   2  -1  10     1027.99     1051.12     47.87 o 
   3  -1  10      818.65      807.60     71.20 o 
   4  -1  10       62.65       40.18     10.31 o 
   5  -1  10      250.12      239.87     41.69 o 
   6  -1  10      409.18      442.65     35.13 o 
  -2   0  10       10.88       18.74     14.43 o 
  -1   0  10      235.61      194.49     23.61 o 
   0   0  10      797.79      796.15     31.01 o 
   1   0  10       28.50       32.76      9.12 o 
   2   0  10     1064.26     1047.19     29.93 o 
   3   0  10      888.98      879.25     70.17 o 
   4   0  10      105.61      106.32     13.58 o 
   5   0  10      415.45      415.83     61.83 o 
   6   0  10      879.67      982.42    132.09 o 
  -2   1  10      178.66      171.44     22.86 o 
  -1   1  10       76.79       71.57     17.05 o 
   0   1  10     1284.42     1254.79     47.22 o 
   1   1  10      405.42      395.68     21.55 o 
   2   1  10       40.94       41.95      9.32 o 
   3   1  10      311.84      294.51     27.64 o 
   4   1  10      254.65      236.81     16.77 o 
   5   1  10       12.48       17.28      9.00 o 
   6   1  10      378.98      401.96     59.02 o 
  -1   2  10        9.28        1.07      9.88 o 
   0   2  10      427.51      397.40     28.48 o 
   1   2  10      818.15      846.11     25.37 o 
   2   2  10      232.42      233.24     15.27 o 
   3   2  10        3.92        5.45      6.99 o 
   4   2  10      212.69      202.49     14.97 o 
   5   2  10       87.24       86.25     12.65 o 
   6   2  10        3.35        5.34      8.08 o 
   7   2  10       62.63       79.36     13.25 o 
   0   3  10      195.34      206.75     36.35 o 
   1   3  10      278.60      290.42     25.11 o 
   2   3  10       82.09       85.21     10.84 o 
   3   3  10        2.87        9.92      7.25 o 
   4   3  10      163.32      164.46     16.02 o 
   5   3  10      139.08      140.98     13.57 o 
   6   3  10      137.57      154.08     18.74 o 
   1   4  10       24.12       19.20     10.80 o 
   2   4  10      110.59      105.49     18.55 o 
   3   4  10      381.34      390.11     32.79 o 
   4   4  10      359.89      368.79     45.44 o 
   5   4  10      111.28      126.83     13.04 o 
   6   4  10        1.74        6.56     11.99 o 
   2   5  10      249.46      288.16     20.64 o 
   3   5  10     1051.29     1226.94     36.42 o 
   4   5  10      630.55      640.79     34.29 o 
   5   5  10       55.61       52.65     15.18 o 
   0  -3  11      126.96      122.53     17.09 o 
   1  -3  11      286.69      303.65     25.67 o 
   2  -3  11      136.15      157.65     18.34 o 
   0  -2  11       60.96       59.26     12.55 o 
   1  -2  11       33.37       34.89     11.64 o 
   2  -2  11      188.38      212.31     18.41 o 
   3  -2  11      149.71      157.29     22.67 o 
   4  -2  11       19.96       13.32     10.54 o 
  -1  -1  11       86.53       91.06     21.36 o 
   0  -1  11       29.70       26.90     10.31 o 
   1  -1  11       51.79       50.49     11.51 o 
   2  -1  11       94.05       95.68     13.95 o 
   3  -1  11      129.94      141.03     16.01 o 
   4  -1  11        9.31       17.30      9.79 o 
   5  -1  11        4.97       10.68     14.80 o 
   0   0  11      204.40      195.61     24.36 o 
   1   0  11      617.92      624.12     37.10 o 
   2   0  11      160.85      160.56     15.31 o 
   3   0  11        0.94        0.54      7.88 o 
   4   0  11       75.35       80.53     13.15 o 
   5   0  11       59.88       71.41     13.77 o 
   0   1  11      695.91      727.17     39.91 o 
   1   1  11     1723.43     1882.85     60.14 o 
   2   1  11      575.20      588.74     23.89 o 
   3   1  11        9.12       12.02      8.32 o 
   4   1  11      690.92      743.92     36.54 o 
   5   1  11      635.24      684.97     53.68 o 
   1   2  11     1164.96     1195.77     48.53 o 
   2   2  11      661.88      709.18     37.47 o 
   3   2  11        0.16       -2.10      7.48 o 
   4   2  11      937.77      999.86     85.72 o 
   5   2  11     1138.79     1248.04     85.16 o 
   2   3  11      187.86      200.29     22.67 o 
   3   3  11        0.01        0.69      7.52 o 
   4   3  11      304.92      324.20     18.74 o 
   5   3  11      593.11      662.99     52.18 o 
                                                 
